# Supplementary material for: N,N′-Bis(2,3-dimeth­oxy­benzyl­idene)ethane-1,2-diamine
Source: Acta Crystallogr Sect E Struct Rep Online. 2011 Aug 27;67(Pt 9):o2431. doi: 10.1107/S1600536811033423 (PMC3200920; doi:10.1107/S1600536811033423)
Supplement: Supplementary file 2 [file e-67-o2431-Isup2.hkl]

# 
# h,k,l, Fc-squared, Fo-squared, sigma(Fo-squared) and status flag 
# 
data_I
_shelx_title ' 110115b in P-1' 
_shelx_refln_list_code          4 
_shelx_F_calc_maximum      135.77 
_exptl_crystal_F_000       380.00 
_reflns_d_resolution_high  0.8406 
 
loop_ 
 _symmetry_equiv_pos_as_xyz 
 'x, y, z' 
 '-x, -y, -z' 
 
_cell_length_a     5.0491 
_cell_length_b    13.5803 
_cell_length_c    13.5803 
_cell_angle_alpha  89.866 
_cell_angle_beta   88.863 
_cell_angle_gamma  88.863 
 
_shelx_F_squared_multiplier     1.000 
 
loop_ 
 _refln_index_h 
 _refln_index_k 
 _refln_index_l 
 _refln_F_squared_calc 
 _refln_F_squared_meas 
 _refln_F_squared_sigma 
 _refln_observed_status 
   1   0   0        0.00       -0.70      1.05 o 
   2   0   0      717.78      897.74     41.25 o 
   3   0   0        0.07       -1.99      1.33 o 
   4   0   0       29.80       33.00      6.90 o 
   5   0   0        0.07        4.72      6.64 o 
   6   0   0      356.36      407.79     27.09 o 
  -5   1   0        6.94        6.29      7.52 o 
  -4   1   0       11.99       14.26      3.53 o 
  -3   1   0       16.62       24.90      2.34 o 
  -2   1   0       99.84      112.58      5.17 o 
  -1   1   0       67.51       73.68      3.21 o 
   1   1   0       68.75       80.93      4.37 o 
   2   1   0      101.77      112.22      6.64 o 
   3   1   0       13.22       17.48      2.51 o 
   4   1   0       13.79       12.55      2.74 o 
   5   1   0       10.18        8.39      6.99 o 
   6   1   0       21.10       52.96     11.71 o 
  -5   2   0       40.44       64.51     19.14 o 
  -4   2   0       22.33       25.64      4.45 o 
  -3   2   0      384.14      414.87     15.84 o 
  -2   2   0       22.32       24.49      2.44 o 
  -1   2   0      680.75      735.46     44.83 o 
   0   2   0     4286.32     3792.62    115.68 o 
   1   2   0      705.40      704.65     19.82 o 
   2   2   0       23.77       23.60      2.80 o 
   3   2   0      373.81      393.40     13.78 o 
   4   2   0       26.03       32.31      4.07 o 
   5   2   0       39.60       47.72      9.96 o 
  -5   3   0       15.75       14.58      4.61 o 
  -4   3   0       77.94       86.77      5.90 o 
  -3   3   0        6.42        5.49      2.80 o 
  -2   3   0     2462.50     2918.02     95.71 o 
  -1   3   0      649.24      621.38     21.15 o 
   0   3   0        0.04        0.83      1.49 o 
   1   3   0      670.28      625.76     28.14 o 
   2   3   0     2486.31     2672.33     73.82 o 
   3   3   0        5.42        3.66      3.41 o 
   4   3   0       80.73       82.97      4.98 o 
  -5   4   0        4.64        1.19      4.54 o 
  -4   4   0       15.41       14.17      5.68 o 
  -3   4   0       46.41       43.06      3.70 o 
  -2   4   0      118.24      133.59     16.17 o 
  -1   4   0       54.69       46.13      4.02 o 
   0   4   0      567.88      512.09     16.43 o 
   1   4   0       50.14       35.22      2.01 o 
   2   4   0      122.76      107.70      4.60 o 
   3   4   0       38.19       40.09      4.35 o 
   4   4   0       15.04       16.08      5.77 o 
   5   4   0        6.18        1.92      5.77 o 
  -5   5   0       26.39       19.31      4.95 o 
  -4   5   0      148.83      144.69     14.86 o 
  -3   5   0       49.50       58.82      4.32 o 
  -2   5   0      887.73      966.93     33.25 o 
  -1   5   0       57.15       50.16      2.20 o 
   0   5   0        0.03        0.15      0.80 o 
   1   5   0       59.68       45.33      2.51 o 
   2   5   0      897.41      936.02     29.91 o 
   3   5   0       49.07       49.52      3.26 o 
   4   5   0      155.20      149.10     11.01 o 
   5   5   0       28.81       47.02      9.09 o 
  -5   6   0       33.13       16.38      7.17 o 
  -4   6   0        0.19       -2.59      2.69 o 
  -3   6   0      180.71      192.12     21.32 o 
  -2   6   0       44.60       52.76      3.70 o 
  -1   6   0     1089.43     1159.20     36.47 o 
   0   6   0      561.55      537.22     17.73 o 
   1   6   0     1112.69     1050.22     33.25 o 
   2   6   0       44.08       50.34      6.64 o 
   3   6   0      189.63      191.85      7.91 o 
   4   6   0        0.49       -6.03      4.02 o 
   5   6   0       36.25       55.23      9.79 o 
  -5   7   0        0.02       -3.50      4.18 o 
  -4   7   0        2.42        0.99      2.97 o 
  -3   7   0        1.25       -1.89      2.66 o 
  -2   7   0        0.51        3.03      2.09 o 
  -1   7   0      267.22      267.57      9.71 o 
   0   7   0        0.04       -1.94      1.29 o 
   1   7   0      277.10      260.87      9.57 o 
   2   7   0        2.19        0.82      1.51 o 
   3   7   0        1.33       -2.27      3.15 o 
   4   7   0        2.40        2.97      5.07 o 
   5   7   0        0.03       -3.15      6.82 o 
  -5   8   0        0.00        5.15      4.78 o 
  -4   8   0       68.10       68.43     12.76 o 
  -3   8   0       37.51       41.04      5.07 o 
  -2   8   0       69.98       74.11      5.07 o 
  -1   8   0       40.88       50.90      3.32 o 
   0   8   0       36.59       34.73      3.23 o 
   1   8   0       42.31       48.61      3.33 o 
   2   8   0       70.89       62.08      7.95 o 
   3   8   0       43.65       51.74      7.34 o 
   4   8   0       75.72       68.34      8.39 o 
   5   8   0        0.00       -2.45      6.47 o 
  -4   9   0        5.47        4.81      4.08 o 
  -3   9   0        0.00       -3.04      2.76 o 
  -2   9   0      141.00      144.73     10.66 o 
  -1   9   0      404.64      384.51     24.65 o 
   0   9   0        0.00       -1.50      1.67 o 
   1   9   0      402.20      381.78     13.90 o 
   2   9   0      139.66      147.81     17.65 o 
   3   9   0        0.18       -0.87      3.67 o 
   4   9   0        5.75        2.27      5.94 o 
   5   9   0       37.13       46.50     10.14 o 
  -4  10   0       58.47       47.81     19.14 o 
  -3  10   0        0.81        1.92      4.20 o 
  -2  10   0       28.34       25.00      6.29 o 
  -1  10   0       19.96       28.54      6.38 o 
   0  10   0       78.59       87.78      5.06 o 
   1  10   0       23.10       27.54      3.61 o 
   2  10   0       33.17       36.05      3.65 o 
   3  10   0        0.89       -1.75      4.72 o 
   4  10   0       67.92       71.32     10.66 o 
  -4  11   0       11.79        7.23      4.73 o 
  -3  11   0        0.00       -2.97      4.72 o 
  -2  11   0        2.69        7.34      4.72 o 
  -1  11   0      657.64      749.34     37.41 o 
   0  11   0        0.01        0.10      5.42 o 
   1  11   0      680.55      773.40     26.33 o 
   2  11   0        3.75        3.76      2.77 o 
   3  11   0        0.24        0.00      5.42 o 
   4  11   0       12.37        6.99      6.99 o 
  -3  12   0        0.29       -1.75      5.24 o 
  -2  12   0        1.11        1.40      5.07 o 
  -1  12   0        0.04       10.66      5.07 o 
   0  12   0      148.23      183.45      8.71 o 
   1  12   0        0.29        3.95      2.98 o 
   2  12   0        2.10        1.75      4.89 o 
   3  12   0        0.72       -3.50      5.24 o 
   4  12   0        1.81       -5.94      6.47 o 
  -3  13   0        0.80        7.34      6.12 o 
  -2  13   0       22.94       23.60      6.99 o 
  -1  13   0       24.20       20.10      6.64 o 
   0  13   0        0.09       10.63      7.87 o 
   1  13   0       27.32       31.67     12.41 o 
   2  13   0       25.95       23.77      7.34 o 
   3  13   0        1.12        7.52      6.82 o 
  -2  14   0        7.88        7.17      5.42 o 
  -1  14   0        1.88        0.70      4.72 o 
   0  14   0       69.13       61.70      7.52 o 
   1  14   0        3.33       -1.35      6.55 o 
   2  14   0        9.54        7.52      6.29 o 
   3  14   0       83.52      101.21     11.19 o 
  -2  15   0        0.29        0.87      6.64 o 
  -1  15   0        6.95        9.61      6.47 o 
   0  15   0        0.00       -4.89      4.89 o 
   1  15   0        7.73       13.60      5.86 o 
   2  15   0        0.25       -5.07      5.94 o 
   0  16   0        3.23       -0.87      6.12 o 
   0 -16   1        8.38        9.79      6.99 o 
  -2 -15   1        5.32        6.99      5.94 o 
  -1 -15   1        0.90       -1.22      5.42 o 
   0 -15   1        0.36        2.45      5.59 o 
   1 -15   1       26.42       34.96      8.39 o 
   2 -15   1       18.70       16.95      7.69 o 
  -3 -14   1        2.37       11.19      7.17 o 
  -2 -14   1       21.87       21.85      7.17 o 
  -1 -14   1       11.52       13.63      5.94 o 
   0 -14   1        0.16        7.34      5.77 o 
   1 -14   1        3.77        2.27      6.12 o 
   2 -14   1       17.59       24.47      7.52 o 
  -3 -13   1        5.46        5.24      5.77 o 
  -2 -13   1        6.14        2.97      5.07 o 
  -1 -13   1        8.63        8.52      3.64 o 
   0 -13   1      231.33      280.01     15.73 o 
   1 -13   1        2.52        1.22      5.07 o 
   2 -13   1       20.64       16.95      6.64 o 
   3 -13   1        0.38        6.64      6.82 o 
  -4 -12   1        6.10        5.24      6.82 o 
  -3 -12   1        1.86       -0.70      4.54 o 
  -2 -12   1        5.32        8.91      4.89 o 
  -1 -12   1      122.77      126.51     10.75 o 
   0 -12   1      286.69      339.83     13.40 o 
   1 -12   1      213.07      226.71     15.03 o 
   2 -12   1        6.47        6.82      5.59 o 
   3 -12   1        4.29        2.10      4.37 o 
  -4 -11   1        0.74       -4.89      5.24 o 
  -3 -11   1        0.14       -0.52      4.89 o 
  -2 -11   1       99.43       94.74      8.74 o 
  -1 -11   1        3.78       15.90      3.63 o 
   0 -11   1       82.96       82.80      5.24 o 
   1 -11   1       48.35       53.84      6.82 o 
   2 -11   1       20.94       26.57      6.64 o 
   3 -11   1        0.19        2.10      4.89 o 
   4 -11   1       10.08        6.12      6.47 o 
  -4 -10   1       19.94       16.43      6.99 o 
  -3 -10   1        6.13       -0.87      4.54 o 
  -2 -10   1       90.08       86.52      8.04 o 
  -1 -10   1      465.82      499.43     17.67 o 
   0 -10   1       92.49       94.16      5.31 o 
   1 -10   1       82.87       68.14      4.45 o 
   2 -10   1        0.00       -1.40      3.85 o 
   3 -10   1        2.90       -1.40      4.89 o 
   4 -10   1       18.29       16.31      4.85 o 
  -5  -9   1        6.18       11.71      6.99 o 
  -4  -9   1        1.22       -4.02      4.89 o 
  -3  -9   1        1.87       -2.27      3.85 o 
  -2  -9   1        1.46        0.26      3.15 o 
  -1  -9   1      384.49      411.15     14.77 o 
   0  -9   1        1.74        2.88      1.76 o 
   1  -9   1      173.17      178.65      7.51 o 
   2  -9   1       72.20       80.23      7.69 o 
   3  -9   1       12.65        9.21      3.58 o 
   4  -9   1        8.58       15.75      4.62 o 
  -5  -8   1       51.12       71.14     11.01 o 
  -4  -8   1       17.23        9.61      5.94 o 
  -3  -8   1       22.05       18.53      5.07 o 
  -2  -8   1      228.43      224.00     16.52 o 
  -1  -8   1        1.70        1.52      1.67 o 
   0  -8   1      803.61      856.46     27.92 o 
   1  -8   1      119.27      127.58      6.64 o 
   2  -8   1      123.11      122.36      9.26 o 
   3  -8   1        1.16        0.40      2.60 o 
   4  -8   1       48.48       54.78     15.73 o 
   5  -8   1        6.31        3.15      5.94 o 
  -5  -7   1       48.33       38.63      8.74 o 
  -4  -7   1        0.47       -2.27      4.20 o 
  -3  -7   1       84.35       66.07      6.29 o 
  -2  -7   1        0.01        1.75      1.68 o 
  -1  -7   1      150.55      125.28      5.47 o 
   0  -7   1      197.52      206.06      7.91 o 
   1  -7   1      958.25     1068.36     34.05 o 
   2  -7   1      259.00      322.66     12.79 o 
   3  -7   1       55.30       52.42      4.26 o 
   4  -7   1        0.03       -0.20      3.19 o 
   5  -7   1        0.98       -1.35      4.07 o 
  -5  -6   1        2.46       -4.02      5.07 o 
  -4  -6   1        0.69       -3.67      4.37 o 
  -3  -6   1      153.96      123.93      9.09 o 
  -2  -6   1       89.61       81.18      3.95 o 
  -1  -6   1       11.94       11.18      1.89 o 
   0  -6   1       39.79       40.91      2.60 o 
   1  -6   1      157.45      161.63      6.29 o 
   2  -6   1      162.09      168.76      5.38 o 
   3  -6   1       18.97       20.79      4.02 o 
   4  -6   1        1.64       -1.39      2.77 o 
   5  -6   1        6.07        2.74      4.51 o 
  -5  -5   1        5.41        2.97      5.24 o 
  -4  -5   1        6.71        0.52      4.72 o 
  -3  -5   1       13.79       15.73      4.37 o 
  -2  -5   1       28.25       28.65      2.36 o 
  -1  -5   1       31.83       29.43      2.17 o 
   0  -5   1       41.97       36.89      2.22 o 
   1  -5   1      443.89      458.71     15.08 o 
   2  -5   1     1263.66     1466.04     53.40 o 
   3  -5   1       44.27       42.98      3.71 o 
   4  -5   1       48.54       48.09      8.74 o 
   5  -5   1        0.01       -2.14      4.14 o 
  -5  -4   1        0.01       -3.85      5.07 o 
  -4  -4   1       68.65       59.08      6.64 o 
  -3  -4   1      322.23      349.34      9.23 o 
  -2  -4   1        6.49       13.85      1.75 o 
  -1  -4   1      486.74      410.53     13.47 o 
   0  -4   1     1860.95     1816.21     55.96 o 
   1  -4   1       57.91       65.36      2.37 o 
   2  -4   1      472.69      604.17     21.30 o 
   3  -4   1        0.07       -1.48      1.97 o 
   4  -4   1        0.47       -3.37      3.06 o 
   5  -4   1       90.31       87.75      9.96 o 
  -4  -3   1       62.30       65.37      6.82 o 
  -3  -3   1       42.45       49.50      3.36 o 
  -2  -3   1      123.67      120.33      3.48 o 
  -1  -3   1     1170.39     1166.83     36.21 o 
   0  -3   1       39.67       33.92      1.73 o 
   1  -3   1      681.97      702.92     18.61 o 
   2  -3   1       23.36       31.08      2.72 o 
   3  -3   1       77.25       91.46      5.38 o 
   4  -3   1        0.82       -0.86      2.59 o 
   5  -3   1       22.63       34.86     11.89 o 
  -5  -2   1        0.02       -0.70      6.29 o 
  -4  -2   1       48.47       57.16      6.12 o 
  -3  -2   1      109.04      126.13      5.56 o 
  -2  -2   1        0.02       -0.33      1.05 o 
  -1  -2   1     8017.30     8578.70    361.65 o 
   0  -2   1     1621.81     1524.86     46.81 o 
   1  -2   1     2810.34     3158.34    178.55 o 
   2  -2   1      358.41      426.55     15.37 o 
   3  -2   1      335.17      396.72     15.31 o 
   4  -2   1       86.56       92.75      6.04 o 
   5  -2   1      114.30      121.46     12.06 o 
  -5  -1   1       15.79       25.52      8.91 o 
  -4  -1   1        9.08       15.71      3.37 o 
  -3  -1   1       61.76       75.58      5.59 o 
  -2  -1   1       56.18       56.86      2.90 o 
  -1  -1   1     2812.17     3266.02    138.44 o 
   1  -1   1       25.45       23.35      1.14 o 
   2  -1   1      295.55      337.04     12.53 o 
   3  -1   1      100.33      105.90     11.27 o 
   4  -1   1       12.09       10.88      4.02 o 
   5  -1   1       38.49       60.15      7.01 o 
  -5   0   1        0.10       -3.67      6.47 o 
  -4   0   1        0.01       -4.31      2.88 o 
  -3   0   1       21.61       23.60      2.36 o 
  -2   0   1        0.00       -0.52      0.99 o 
  -1   0   1     1339.06     1696.20     52.06 o 
   1   0   1     1181.54     1414.78     63.28 o 
   2   0   1        0.02       -0.70      1.75 o 
   3   0   1       69.60       77.03      6.03 o 
   4   0   1        0.00       -3.42      2.86 o 
   5   0   1      121.18      120.45      7.68 o 
   6   0   1        0.00        7.69      8.04 o 
  -5   1   1       13.71       31.29      9.44 o 
  -4   1   1       13.49        9.42      3.68 o 
  -3   1   1       69.26       73.55      3.46 o 
  -2   1   1       53.66       54.04      2.40 o 
  -1   1   1     2782.64     3358.03    113.70 o 
   1   1   1       28.75       24.82      2.27 o 
   2   1   1      300.12      322.84     16.08 o 
   3   1   1      102.37      105.40      7.52 o 
   4   1   1        7.29       10.70      2.64 o 
   5   1   1       36.67       65.37     10.66 o 
  -5   2   1        0.03       -3.50      6.29 o 
  -4   2   1       47.81       51.70      4.74 o 
  -3   2   1      108.81      127.89      4.75 o 
  -2   2   1        0.00       -0.24      0.73 o 
  -1   2   1     7777.01     8768.14    416.45 o 
   0   2   1     1616.06     1311.83     58.21 o 
   1   2   1     2853.67     2875.28     79.20 o 
   2   2   1      342.61      440.65     21.32 o 
   3   2   1      338.12      376.51     19.40 o 
   4   2   1       95.78       88.94     10.84 o 
   5   2   1      116.07      120.96     11.71 o 
  -5   3   1       21.62       13.99      6.47 o 
  -4   3   1       61.87       68.37     11.19 o 
  -3   3   1       41.82       48.93      3.81 o 
  -2   3   1      122.20      135.61      6.04 o 
  -1   3   1     1145.38     1103.99     36.67 o 
   0   3   1       39.74       30.94      2.27 o 
   1   3   1      685.67      595.17     27.09 o 
   2   3   1       26.02       27.90      1.84 o 
   3   3   1       81.85       87.40      6.47 o 
   4   3   1        1.23        0.79      2.72 o 
  -5   4   1        0.01       -5.03      3.44 o 
  -4   4   1       63.39       59.93      4.98 o 
  -3   4   1      311.52      372.47     14.61 o 
  -2   4   1        8.17       17.18      2.46 o 
  -1   4   1      453.61      448.53     17.13 o 
   0   4   1     1895.53     1629.25     72.54 o 
   1   4   1       58.21       59.95      3.85 o 
   2   4   1      466.39      536.97     25.17 o 
   3   4   1        0.23       -2.22      1.49 o 
   4   4   1        0.05       -2.48      2.59 o 
   5   4   1      100.92      121.48     11.19 o 
  -5   5   1        3.95       -2.25      3.74 o 
  -4   5   1        6.85        8.15      3.51 o 
  -3   5   1       16.06       23.03      3.46 o 
  -2   5   1       28.44       31.74      3.06 o 
  -1   5   1       31.25       24.57      2.04 o 
   0   5   1       40.00       27.27      2.62 o 
   1   5   1      453.24      406.22     19.23 o 
   2   5   1     1298.15     1306.06     58.73 o 
   3   5   1       48.49       43.52      4.20 o 
   4   5   1       47.33       28.49      6.99 o 
   5   5   1        0.04       -5.07      5.24 o 
  -5   6   1        2.56        0.87      4.03 o 
  -4   6   1        0.77        2.39      4.02 o 
  -3   6   1      137.42      146.19      7.41 o 
  -2   6   1       90.14       87.09      5.59 o 
  -1   6   1       12.15        6.38      2.97 o 
   0   6   1       36.34       38.80      3.50 o 
   1   6   1      168.60      145.95      8.04 o 
   2   6   1      157.37      160.11      8.91 o 
   3   6   1       22.50       24.10      7.69 o 
   4   6   1        0.92       -6.29      4.20 o 
   5   6   1        7.36        1.92      6.47 o 
  -5   7   1       36.37       19.03      5.00 o 
  -4   7   1        1.25       -3.90      2.96 o 
  -3   7   1       90.71       89.05      5.75 o 
  -2   7   1        0.36        2.45      2.35 o 
  -1   7   1      146.89      128.74      5.45 o 
   0   7   1      204.86      189.17      7.29 o 
   1   7   1      948.99      951.05     43.52 o 
   2   7   1      275.82      285.09     14.51 o 
   3   7   1       58.91       52.36      3.78 o 
   4   7   1        0.01       -0.70      4.89 o 
   5   7   1        0.03        7.17      7.34 o 
  -5   8   1       47.00       28.67     12.50 o 
  -4   8   1       16.03        9.21      4.38 o 
  -3   8   1       22.17       21.60      7.78 o 
  -2   8   1      213.26      228.07      9.95 o 
  -1   8   1        2.54        0.80      1.45 o 
   0   8   1      757.66      822.09     26.75 o 
   1   8   1      119.17      121.10      5.55 o 
   2   8   1      125.33      108.28      5.42 o 
   3   8   1        1.16       -2.26      3.41 o 
   4   8   1       57.90       80.93     10.84 o 
   5   8   1        7.31        8.91      8.56 o 
  -4   9   1        0.60       -2.67      4.02 o 
  -3   9   1        1.32        0.87      4.37 o 
  -2   9   1        1.92       -0.70      2.80 o 
  -1   9   1      369.92      398.39     14.10 o 
   0   9   1        2.58        1.66      1.73 o 
   1   9   1      171.56      171.16      7.46 o 
   2   9   1       73.86       66.92      4.15 o 
   3   9   1       16.83       11.19      5.24 o 
   4   9   1        8.77       14.33      7.52 o 
   5   9   1       29.93       35.31      9.96 o 
  -4  10   1       15.61        7.39      5.86 o 
  -3  10   1        4.86        5.56      4.89 o 
  -2  10   1       80.13       92.64      8.39 o 
  -1  10   1      473.95      498.34     25.87 o 
   0  10   1       93.87       87.66      5.07 o 
   1  10   1       79.36       73.28      4.65 o 
   2  10   1        0.04       -3.34      2.22 o 
   3  10   1        3.37        2.10      5.24 o 
   4  10   1       31.65       31.11      8.74 o 
  -4  11   1        0.80       -4.36      5.86 o 
  -3  11   1        0.28        1.57      4.89 o 
  -2  11   1       88.55       77.78      8.04 o 
  -1  11   1        4.29       19.75      5.07 o 
   0  11   1       85.47       87.48      5.37 o 
   1  11   1       51.41       72.81      8.13 o 
   2  11   1       25.09       33.09      7.87 o 
   3  11   1        0.16       -1.92      5.42 o 
   4  11   1       10.31       16.78      8.22 o 
  -3  12   1        1.33       -2.80      4.37 o 
  -2  12   1        7.18        4.02      4.20 o 
  -1  12   1      131.24      118.16      9.79 o 
   0  12   1      280.52      318.44     12.72 o 
   1  12   1      214.92      235.62     10.31 o 
   2  12   1        7.17        7.98      3.61 o 
   3  12   1        5.58       12.59      6.99 o 
   4  12   1        4.36        9.79      7.87 o 
  -3  13   1        4.72        3.15      5.94 o 
  -2  13   1        5.44        8.39      5.94 o 
  -1  13   1        6.69       -1.57      4.02 o 
   0  13   1      235.38      258.85     14.07 o 
   1  13   1        1.73        0.62      3.33 o 
   2  13   1       23.26       22.20      7.69 o 
   3  13   1        0.00       -2.80      6.29 o 
  -2  14   1       21.80       17.48      7.17 o 
  -1  14   1        7.49        7.17      5.94 o 
   0  14   1        0.28        9.09      5.42 o 
   1  14   1        4.03        3.62      4.02 o 
   2  14   1       21.33       21.32      7.69 o 
   3  14   1        0.11        8.22      7.69 o 
  -2  15   1        5.64        6.82      6.82 o 
  -1  15   1        1.00        4.89      5.07 o 
   0  15   1        0.83        4.20      5.77 o 
   1  15   1       26.82       58.30      6.79 o 
   2  15   1       21.69       18.88      8.04 o 
   0  16   1        9.40       15.21      7.17 o 
  -2 -15   2       14.91        9.09      6.29 o 
  -1 -15   2       20.46       30.24      7.52 o 
   0 -15   2        0.00        6.12      6.47 o 
   1 -15   2        0.50       -2.80      5.24 o 
   2 -15   2        5.42       10.66      7.52 o 
  -2 -14   2        1.76        0.70      5.42 o 
  -1 -14   2       14.98       13.46      5.94 o 
   0 -14   2        8.85        8.91      6.12 o 
   1 -14   2        7.43        9.26      5.94 o 
   2 -14   2        0.80        4.89      5.77 o 
  -3 -13   2        0.08        3.67      5.42 o 
  -2 -13   2        0.41       -0.17      4.89 o 
  -1 -13   2       49.17       58.56      8.39 o 
   0 -13   2       27.30       54.67      5.55 o 
   1 -13   2        1.45        4.02      5.07 o 
   2 -13   2       36.89       25.87      7.87 o 
   3 -13   2        0.10       -2.80      5.24 o 
  -4 -12   2        2.85       -1.92      6.12 o 
  -3 -12   2        0.00       -2.80      4.89 o 
  -2 -12   2       14.09       17.30      5.59 o 
  -1 -12   2       19.71       23.98      4.25 o 
   0 -12   2      219.65      244.86     10.68 o 
   1 -12   2       42.45       62.23      7.69 o 
   2 -12   2        2.86        1.75      5.42 o 
   3 -12   2        5.13        1.75      5.42 o 
  -4 -11   2        0.07       -5.59      5.24 o 
  -3 -11   2        0.01       -5.24      3.50 o 
  -2 -11   2       10.52       11.71      4.89 o 
  -1 -11   2      309.48      357.45     13.78 o 
   0 -11   2      212.15      238.29     10.13 o 
   1 -11   2       31.93       51.04      8.39 o 
   2 -11   2       21.71       18.18      6.12 o 
   3 -11   2       28.42       10.84      5.42 o 
   4 -11   2        0.39       -0.52      5.94 o 
  -4 -10   2        0.03       -7.87      5.24 o 
  -3 -10   2       12.50        6.29      4.72 o 
  -2 -10   2      235.06      242.79     14.86 o 
  -1 -10   2       22.94       29.96      6.64 o 
   0 -10   2       51.70       49.31      4.02 o 
   1 -10   2       42.24       48.56      4.36 o 
   2 -10   2       17.72       17.65      5.59 o 
   3 -10   2       25.43       11.19      5.77 o 
  -4  -9   2        2.34       -6.12      4.72 o 
  -3  -9   2       19.60       20.80      5.42 o 
  -2  -9   2        1.72        4.37      3.85 o 
  -1  -9   2       15.08       18.02      3.76 o 
   0  -9   2       47.56       47.27      3.52 o 
   1  -9   2       23.93       19.50      2.81 o 
   2  -9   2       91.06       83.73      7.69 o 
   3  -9   2        0.32        2.45      4.37 o 
   4  -9   2        2.10        4.29      3.78 o 
  -5  -8   2        7.07        1.05      5.94 o 
  -4  -8   2        0.05       -6.03      4.02 o 
  -3  -8   2       97.74       81.63      7.34 o 
  -2  -8   2      796.57      788.49     37.23 o 
  -1  -8   2       69.86       65.59      4.37 o 
   0  -8   2       58.46       64.24      3.89 o 
   1  -8   2      211.21      242.18     10.75 o 
   2  -8   2       68.38       58.56      6.47 o 
   3  -8   2        0.01       -2.72      2.56 o 
   4  -8   2      206.74      224.43     15.21 o 
   5  -8   2        0.43        0.17      5.77 o 
  -5  -7   2        5.28       -0.52      5.59 o 
  -4  -7   2       11.77       16.08      5.24 o 
  -3  -7   2        3.33        4.02      3.67 o 
  -2  -7   2      359.64      361.06     17.92 o 
  -1  -7   2       15.29       20.98      2.56 o 
   0  -7   2       54.84       63.41      3.64 o 
   1  -7   2       24.62       31.45      6.55 o 
   2  -7   2        1.15        1.40      3.15 o 
   3  -7   2       71.02       69.78      5.42 o 
   4  -7   2        3.96        3.26      3.23 o 
   5  -7   2        0.34        0.35      5.59 o 
  -5  -6   2        1.89        0.00      5.07 o 
  -4  -6   2        6.97        6.29      5.07 o 
  -3  -6   2       27.01       22.90      4.89 o 
  -2  -6   2      112.85       98.57     12.93 o 
  -1  -6   2       32.66       29.51      2.30 o 
   0  -6   2       32.06       27.53      2.22 o 
   1  -6   2      255.39      278.82     14.33 o 
   2  -6   2       93.10      104.58      3.83 o 
   3  -6   2       26.69       31.62      8.22 o 
   4  -6   2       63.03       60.18      5.19 o 
   5  -6   2        0.94        0.00      5.59 o 
  -5  -5   2        2.03       -0.52      5.59 o 
  -4  -5   2        0.89       -6.03      4.02 o 
  -3  -5   2      158.22      153.12      9.96 o 
  -2  -5   2       42.51       41.24      2.42 o 
  -1  -5   2      231.55      226.99      8.20 o 
   0  -5   2     1067.14     1089.62     34.28 o 
   1  -5   2      283.21      343.78     12.67 o 
   2  -5   2       15.72       11.77      1.47 o 
   3  -5   2       16.56       23.48      5.16 o 
   4  -5   2        6.64        2.70      4.20 o 
   5  -5   2        0.34        1.57      5.59 o 
  -4  -4   2        4.00        6.12      4.20 o 
  -3  -4   2       22.21       22.90      4.54 o 
  -2  -4   2       33.96       35.02      2.09 o 
  -1  -4   2        9.88       16.49      1.51 o 
   0  -4   2      191.42      169.80      6.18 o 
   1  -4   2      975.88      971.13     47.98 o 
   2  -4   2      153.38      187.45      5.86 o 
   3  -4   2        2.85        0.55      2.28 o 
   4  -4   2        5.53        6.80      3.21 o 
   5  -4   2        0.05       -2.45      4.02 o 
  -4  -3   2       48.44       49.64      5.77 o 
  -3  -3   2       70.59       68.34      5.94 o 
  -2  -3   2        0.24        0.32      0.92 o 
  -1  -3   2     1721.51     1852.46     79.53 o 
   0  -3   2      502.52      459.10     14.76 o 
   1  -3   2      797.23      890.64     23.52 o 
   2  -3   2      728.08      883.15     23.70 o 
   3  -3   2      564.44      696.58     25.01 o 
   4  -3   2        0.28       -0.70      2.78 o 
   5  -3   2      175.48      196.47     15.03 o 
  -5  -2   2       15.96       19.58      8.39 o 
  -4  -2   2       18.82       33.39      5.59 o 
  -3  -2   2      481.78      527.25     17.67 o 
  -2  -2   2       42.95       38.38      2.22 o 
  -1  -2   2     3758.18     3850.53    163.26 o 
   0  -2   2     3718.05     3340.31    141.41 o 
   1  -2   2     3326.10     3664.78    133.09 o 
   2  -2   2        0.33       -1.30      1.34 o 
   3  -2   2      267.58      347.41     13.71 o 
   4  -2   2       58.12       64.55      5.06 o 
   5  -2   2      124.09      134.55      9.00 o 
  -5  -1   2       15.47       14.68      8.22 o 
  -4  -1   2        0.08       -1.91      3.67 o 
  -3  -1   2        0.40        0.00      1.61 o 
  -2  -1   2       53.59       62.62      2.96 o 
  -1  -1   2     5888.27     5939.84    250.83 o 
   0  -1   2       66.86       61.00      3.32 o 
   1  -1   2        0.00       -0.23      0.71 o 
   2  -1   2      186.55      204.14      8.28 o 
   3  -1   2      161.76      169.75      8.39 o 
   4  -1   2        0.04        4.48      3.08 o 
   5  -1   2       41.40       49.72     16.78 o 
  -5   0   2        0.01        4.54      7.52 o 
  -4   0   2       17.08       21.50      7.52 o 
  -3   0   2        0.05       -1.58      1.30 o 
  -2   0   2      206.05      250.95      7.53 o 
  -1   0   2        0.01       -0.10      2.53 o 
   0   0   2     5688.31     5068.49    214.12 o 
   1   0   2        0.03       -1.01      0.87 o 
   2   0   2      967.84     1146.82     52.61 o 
   3   0   2        0.01       -3.54      2.36 o 
   4   0   2        6.91        5.87      3.15 o 
   5   0   2        0.21        4.54      4.07 o 
  -5   1   2       12.34       13.63      8.22 o 
  -4   1   2        0.02       -2.94      2.78 o 
  -3   1   2        0.29       -1.97      1.97 o 
  -2   1   2       59.37       63.25      2.60 o 
  -1   1   2     5845.69     6683.50    171.94 o 
   0   1   2       73.79       60.87      2.35 o 
   1   1   2        0.33        1.92      1.40 o 
   2   1   2      193.11      203.11     11.19 o 
   3   1   2      141.92      152.59      9.79 o 
   4   1   2        0.04       -3.67      3.50 o 
   5   1   2       47.97       60.92      6.62 o 
  -5   2   2       14.64       26.04      9.09 o 
  -4   2   2       23.99       32.49      4.65 o 
  -3   2   2      501.44      544.45     15.49 o 
  -2   2   2       45.69       40.46      1.94 o 
  -1   2   2     3649.69     3879.94    146.39 o 
   0   2   2     3768.53     3246.71    105.61 o 
   1   2   2     3419.78     3230.06    106.97 o 
   2   2   2        0.18       -0.87      1.92 o 
   3   2   2      286.15      329.66     17.48 o 
   4   2   2       65.77       60.48      6.29 o 
   5   2   2      126.92      132.32     12.06 o 
  -5   3   2        3.88        5.77      7.17 o 
  -4   3   2       45.92       51.34      8.04 o 
  -3   3   2       78.37       76.57      4.87 o 
  -2   3   2        0.20       -0.36      1.42 o 
  -1   3   2     1690.61     1703.43     56.13 o 
   0   3   2      496.75      402.55     18.70 o 
   1   3   2      804.65      671.91     30.59 o 
   2   3   2      719.13      800.29     27.36 o 
   3   3   2      567.67      731.34     35.13 o 
   4   3   2        0.17        0.35      4.20 o 
  -5   4   2        0.70        3.50      6.82 o 
  -4   4   2        4.35        6.44      3.04 o 
  -3   4   2       27.44       31.96      6.03 o 
  -2   4   2       32.42       37.78      2.96 o 
  -1   4   2       10.61       18.77      2.04 o 
   0   4   2      176.57      111.17      6.12 o 
   1   4   2      979.06      888.83     40.38 o 
   2   4   2      156.69      167.98      9.26 o 
   3   4   2        2.64        0.82      1.51 o 
   4   4   2        6.30        8.76      2.42 o 
   5   4   2        0.28        6.99      6.64 o 
  -5   5   2        2.77        3.01      4.30 o 
  -4   5   2        1.17       -2.06      2.71 o 
  -3   5   2      164.06      159.09      7.71 o 
  -2   5   2       42.59       45.32      3.33 o 
  -1   5   2      218.02      224.09      8.70 o 
   0   5   2     1055.87      879.21     40.03 o 
   1   5   2      294.30      296.28     14.68 o 
   2   5   2       21.18       17.13      2.97 o 
   3   5   2       19.26       26.39      4.37 o 
   4   5   2        4.94        6.90      2.39 o 
   5   5   2        0.38       -8.22      5.77 o 
  -5   6   2        1.55       -1.88      4.12 o 
  -4   6   2        6.62        6.21      3.57 o 
  -3   6   2       22.86       25.40      3.93 o 
  -2   6   2      108.87       98.18      5.31 o 
  -1   6   2       30.86       27.63      2.71 o 
   0   6   2       31.21       29.37      3.67 o 
   1   6   2      243.13      238.42     12.24 o 
   2   6   2       95.90       93.51      6.12 o 
   3   6   2       28.84       39.15      5.07 o 
   5   6   2        0.80       -9.18      6.12 o 
  -5   7   2        3.55        0.42      4.89 o 
  -4   7   2       11.64        6.16      3.70 o 
  -3   7   2        2.87        4.25      2.94 o 
  -2   7   2      340.85      331.67     20.80 o 
  -1   7   2       12.54       17.83      3.67 o 
   0   7   2       50.76       61.70      4.89 o 
   1   7   2       29.92       29.19      3.32 o 
   2   7   2        2.40        6.82      2.62 o 
   3   7   2       69.07       70.62      5.77 o 
   4   7   2        8.50        2.27      5.24 o 
   5   7   2        0.56       -3.85      6.64 o 
  -5   8   2        4.90        3.10      4.61 o 
  -4   8   2        0.07       -5.26      3.51 o 
  -3   8   2       88.94       91.17      8.56 o 
  -2   8   2      760.64      797.18     28.38 o 
  -1   8   2       73.75       62.93      3.65 o 
   0   8   2       60.36       54.71      4.72 o 
   1   8   2      232.57      214.65     11.71 o 
   2   8   2       73.51       65.90      5.42 o 
   3   8   2        0.00       -0.70      2.80 o 
   4   8   2      248.25      237.72     16.61 o 
   5   8   2        0.05      -11.54      7.69 o 
  -4   9   2        2.78       -0.54      4.00 o 
  -3   9   2       20.44       16.60      4.54 o 
  -2   9   2        2.48        8.39      4.37 o 
  -1   9   2       14.19       14.50      2.53 o 
   0   9   2       53.12       45.27      4.72 o 
   1   9   2       22.48       23.60      4.20 o 
   2   9   2       91.10       82.33      6.29 o 
   3   9   2        0.82       -0.18      2.68 o 
   4   9   2        1.30        2.27      6.99 o 
   5   9   2        2.75       -1.22      8.04 o 
  -4  10   2        0.05       -2.72      4.07 o 
  -3  10   2       10.58        7.61      3.64 o 
  -2  10   2      226.74      213.07     13.98 o 
  -1  10   2       21.27       25.17      5.42 o 
   0  10   2       45.46       42.85      4.46 o 
   1  10   2       38.30       33.77      4.20 o 
   2  10   2       16.54       14.05      5.16 o 
   3  10   2       29.10       22.20      7.17 o 
   4  10   2      135.48      168.33     14.51 o 
  -4  11   2        0.01        2.04      8.74 o 
  -3  11   2        0.01        0.00      4.54 o 
  -2  11   2        7.80       13.63      5.42 o 
  -1  11   2      296.49      280.19     16.43 o 
   0  11   2      207.03      222.78      9.52 o 
   1  11   2       35.18       39.82      9.18 o 
   2  11   2       23.55       21.16      3.93 o 
   3  11   2       35.57       22.37      7.52 o 
   4  11   2        0.49       13.98      8.22 o 
  -3  12   2        0.01        0.52      4.72 o 
  -2  12   2       16.59       13.28      5.77 o 
  -1  12   2       21.63       26.39      6.47 o 
   0  12   2      193.41      231.63     10.14 o 
   1  12   2       40.15       51.08      4.72 o 
   2  12   2        4.23        2.28      3.14 o 
   3  12   2        3.77        8.56      6.99 o 
   4  12   2        0.29        8.39      8.56 o 
  -3  13   2        0.16        2.27      6.12 o 
  -2  13   2        0.29       -4.89      4.54 o 
  -1  13   2       46.86       58.03      8.91 o 
   0  13   2       23.52       50.62      8.04 o 
   1  13   2        1.90        0.84      3.45 o 
   2  13   2       42.72       47.20     12.41 o 
   3  13   2        0.07       -0.87      6.99 o 
  -2  14   2        1.92        4.72      5.59 o 
  -1  14   2       13.69       30.24      7.34 o 
   0  14   2        7.40        3.32      5.42 o 
   1  14   2        7.64        6.46      5.24 o 
   2  14   2        1.19       -1.75      7.34 o 
   3  14   2       25.26       29.37      9.79 o 
  -1  15   2       18.04       37.76      8.56 o 
   0  15   2        0.05       -2.62      4.37 o 
   1  15   2        0.63       -0.28      3.70 o 
   2  15   2        3.64        6.12      7.52 o 
   0  16   2        1.65        7.34      6.47 o 
  -2 -15   3        2.40       -2.62      5.77 o 
  -1 -15   3       39.08       55.23      9.44 o 
   1 -15   3        2.74        3.32      6.29 o 
  -2 -14   3        0.12       -3.50      5.24 o 
  -1 -14   3       34.36       50.69      8.22 o 
   0 -14   3       11.82       16.21      4.36 o 
   1 -14   3        7.99        2.27      5.77 o 
   2 -14   3        7.06        7.34      5.94 o 
  -3 -13   3        0.44        2.97      5.59 o 
  -2 -13   3        2.27       -3.50      4.72 o 
  -1 -13   3      143.31      192.10     13.46 o 
   0 -13   3      223.73      280.42     13.02 o 
   1 -13   3       11.32       10.66      5.59 o 
   2 -13   3       13.95       12.41      6.99 o 
   3 -13   3        3.03        0.87      6.12 o 
  -3 -12   3        0.72       -1.22      4.54 o 
  -2 -12   3        1.63        0.17      4.37 o 
  -1 -12   3        6.52       11.54      4.89 o 
   0 -12   3        1.40        1.70      3.26 o 
   1 -12   3      100.70      102.25      9.61 o 
   2 -12   3       28.94       32.51      8.04 o 
   3 -12   3        2.89       -0.52      4.72 o 
  -4 -11   3        4.08        0.70      5.77 o 
  -3 -11   3        0.05       -2.80      4.54 o 
  -2 -11   3      148.54      135.99     10.31 o 
  -1 -11   3       71.23       79.88      7.87 o 
   0 -11   3      115.48      119.45      6.54 o 
   1 -11   3        1.17       -2.45      4.54 o 
   2 -11   3        6.82        6.12      5.42 o 
   3 -11   3        0.99        6.29      5.59 o 
   4 -11   3       12.38        3.15      5.94 o 
  -4 -10   3        0.06       -5.94      5.24 o 
  -3 -10   3      131.91      109.07      9.09 o 
  -2 -10   3      108.34      107.67      8.91 o 
  -1 -10   3        0.57        0.22      3.76 o 
   0 -10   3      186.56      201.85      9.79 o 
   1 -10   3       69.89       75.87      4.74 o 
   2 -10   3       21.57       14.16      5.24 o 
   4 -10   3       59.67       27.97      7.69 o 
  -4  -9   3        8.75        4.89      5.94 o 
  -3  -9   3        6.37       16.61      5.24 o 
  -2  -9   3      406.91      408.14     21.50 o 
  -1  -9   3       51.47       44.70      5.33 o 
   0  -9   3       68.48       72.00      7.43 o 
   1  -9   3        0.28       -1.31      1.80 o 
   2  -9   3        2.46        6.29      4.20 o 
   3  -9   3       80.39       68.34      7.69 o 
  -5  -8   3        5.55       -4.02      5.59 o 
  -4  -8   3        2.80       -1.75      4.37 o 
  -3  -8   3       92.32       85.82      7.69 o 
  -2  -8   3       10.16       17.83      4.54 o 
  -1  -8   3       77.57       65.39      5.77 o 
   0  -8   3        4.88        9.25      2.45 o 
   1  -8   3       18.44       17.24      2.49 o 
   2  -8   3        9.16        9.96      4.72 o 
   3  -8   3      156.16      154.52     11.71 o 
   4  -8   3        9.31        5.59      5.77 o 
   5  -8   3        0.63       -3.32      5.42 o 
  -5  -7   3        9.72        1.92      5.77 o 
  -4  -7   3        3.03        1.75      4.20 o 
  -3  -7   3       73.69       68.87      6.64 o 
  -2  -7   3        0.68        0.70      2.80 o 
  -1  -7   3       74.25       72.26      3.86 o 
   0  -7   3       28.76       35.66      3.26 o 
   1  -7   3      495.29      545.32     18.36 o 
   2  -7   3       53.87       51.18      3.20 o 
   3  -7   3        4.68        5.13      2.69 o 
   4  -7   3       21.85       16.43      6.64 o 
   5  -7   3        5.84        3.32      5.42 o 
  -5  -6   3        2.29       -0.35      5.59 o 
  -4  -6   3      111.32      119.38      9.61 o 
  -3  -6   3        0.20       -1.22      3.15 o 
  -2  -6   3      302.41      323.19     16.95 o 
  -1  -6   3       22.84       30.17      3.06 o 
   0  -6   3      452.92      506.49     16.99 o 
   1  -6   3      615.74      665.51     21.88 o 
   2  -6   3       92.99      101.45      4.69 o 
   3  -6   3        1.14        1.49      2.44 o 
   4  -6   3        0.86       -0.35      4.37 o 
   5  -6   3        2.43        3.32      5.77 o 
  -5  -5   3       47.44       38.98      7.69 o 
  -4  -5   3       23.91       14.68      5.07 o 
  -3  -5   3      200.88      200.66     12.06 o 
  -2  -5   3      379.50      381.44     12.93 o 
  -1  -5   3      376.86      355.31     12.11 o 
   0  -5   3      174.33      169.40      6.55 o 
   1  -5   3     1196.36     1164.60     41.08 o 
   2  -5   3        0.01        2.14      1.08 o 
   3  -5   3      126.44      128.90      6.66 o 
   4  -5   3      188.52      195.81      9.63 o 
   5  -5   3       24.56       12.76      6.64 o 
  -4  -4   3       21.22       20.28      5.07 o 
  -3  -4   3       83.59       83.73      6.99 o 
  -2  -4   3       97.35       94.21      6.64 o 
  -1  -4   3       10.66       11.29      1.35 o 
   0  -4   3     1318.92     1194.15     37.25 o 
   1  -4   3     1366.49     1331.36     41.72 o 
   2  -4   3      693.96      702.89     19.19 o 
   3  -4   3      123.56      150.15      7.28 o 
   4  -4   3       31.67       37.34      4.88 o 
   5  -4   3        3.88       -5.07      5.24 o 
  -5  -3   3       29.94       41.43     10.14 o 
  -4  -3   3        6.47       12.93      4.72 o 
  -3  -3   3      612.21      657.57     30.94 o 
  -2  -3   3       45.08       46.32      4.37 o 
  -1  -3   3        7.69        6.29      2.10 o 
   0  -3   3       35.10       27.28      1.73 o 
   1  -3   3      105.66      110.48      4.89 o 
   2  -3   3        7.16        6.72      1.26 o 
   3  -3   3        6.05       12.61      2.69 o 
   4  -3   3        2.42        1.55      2.96 o 
   5  -3   3        0.44       -2.27      5.07 o 
  -5  -2   3        0.06       -6.64      6.47 o 
  -4  -2   3       51.12       65.72      6.47 o 
  -3  -2   3        6.98        4.80      1.84 o 
  -2  -2   3      881.21     1044.57     46.15 o 
  -1  -2   3     5645.70     5117.43    216.57 o 
   0  -2   3      125.92      122.13      4.57 o 
   1  -2   3      274.64      264.56     25.17 o 
   2  -2   3        0.10       -0.53      1.00 o 
   3  -2   3        2.90        1.29      2.26 o 
   4  -2   3      184.13      201.08      9.64 o 
   5  -2   3      236.84      229.85     15.91 o 
  -5  -1   3        5.62        9.44      7.69 o 
  -4  -1   3      105.94      104.91      9.09 o 
  -3  -1   3        7.72        6.06      1.91 o 
  -2  -1   3       22.56       20.08      2.01 o 
  -1  -1   3     2290.13     2439.24    103.83 o 
   0  -1   3     1213.37     1046.66     45.10 o 
   1  -1   3        3.38        2.37      1.31 o 
   2  -1   3     1089.79     1348.25     45.11 o 
   3  -1   3      296.40      356.01     13.90 o 
   4  -1   3        5.91        8.02      3.45 o 
   5  -1   3      164.69      171.47     13.11 o 
  -5   0   3       40.14       51.56     10.49 o 
  -4   0   3        0.18       -7.34      5.42 o 
  -3   0   3       72.38       80.19      3.62 o 
  -2   0   3        0.04        0.21      0.94 o 
  -1   0   3    18432.53    17308.32    549.00 o 
   0   0   3        0.00        0.04      0.39 o 
   1   0   3      180.43      176.01      6.41 o 
   2   0   3        0.02       -2.10      1.75 o 
   3   0   3        5.28        5.42      4.20 o 
   4   0   3        0.00       -1.39      2.86 o 
   5   0   3      101.06      101.21      9.61 o 
  -5   1   3        4.38       12.76      8.04 o 
  -4   1   3      105.34      106.27     10.84 o 
  -3   1   3        8.12        8.75      1.82 o 
  -2   1   3       20.34       19.83      1.71 o 
  -1   1   3     2266.76     2525.84     65.45 o 
   0   1   3     1212.12     1040.15     27.04 o 
   1   1   3        2.47        2.94      0.92 o 
   2   1   3     1049.41     1358.85     62.05 o 
   3   1   3      292.55      347.66     18.70 o 
   4   1   3        8.43       12.06      5.07 o 
   5   1   3      167.60      162.91     12.41 o 
  -5   2   3        0.01       -3.85      6.47 o 
  -4   2   3       57.25       53.16      4.82 o 
  -3   2   3        7.18        4.20      2.36 o 
  -2   2   3      844.35     1027.65     27.42 o 
  -1   2   3     5546.14     5286.91    196.03 o 
   0   2   3      130.14      116.48      3.60 o 
   1   2   3      272.97      249.81      9.18 o 
   2   2   3        0.58       -2.10      1.92 o 
   3   2   3        2.88       -1.40      2.80 o 
   4   2   3      187.06      193.85     12.59 o 
   5   2   3      234.46      237.45     11.41 o 
  -5   3   3       31.87       31.81      9.44 o 
  -4   3   3        7.18       11.67      4.89 o 
  -3   3   3      610.24      685.03     24.68 o 
  -2   3   3       44.51       49.05      4.31 o 
  -1   3   3        7.91        6.27      1.06 o 
   0   3   3       33.72       27.79      2.45 o 
   1   3   3       98.88      103.83      5.94 o 
   2   3   3        6.97        5.10      1.59 o 
   3   3   3        7.46       16.43      4.54 o 
   4   3   3        2.45        2.80      4.20 o 
   5   3   3        0.72       -6.99      5.42 o 
  -5   4   3        2.42       -0.87      6.82 o 
  -4   4   3       23.48       21.74      4.41 o 
  -3   4   3       80.60       84.11      5.30 o 
  -2   4   3       84.99       83.80      5.46 o 
  -1   4   3       10.48       11.10      1.76 o 
   0   4   3     1323.34     1136.51     51.21 o 
   1   4   3     1391.58     1150.67     51.91 o 
   2   4   3      713.51      687.67     20.20 o 
   3   4   3      125.32      147.35      5.92 o 
   4   4   3       36.57       42.83      4.23 o 
  -5   5   3       44.50       47.54     10.66 o 
  -4   5   3       18.35       12.76      6.29 o 
  -3   5   3      194.90      205.80     12.50 o 
  -2   5   3      365.80      375.25     22.81 o 
  -1   5   3      347.45      307.54     11.41 o 
   0   5   3      168.82      133.89      7.52 o 
   1   5   3     1167.41     1185.97     53.84 o 
   2   5   3        0.36        1.57      2.27 o 
   3   5   3      132.48      122.04      5.42 o 
   4   5   3      197.60      203.21      8.22 o 
  -5   6   3        2.54        3.15      7.34 o 
  -4   6   3      111.08      120.65     14.86 o 
  -3   6   3        0.01        1.42      2.35 o 
  -2   6   3      296.34      307.82     12.10 o 
  -1   6   3       20.03       26.30      2.46 o 
   0   6   3      444.57      476.66     22.90 o 
   1   6   3      623.34      601.99     28.49 o 
   2   6   3       95.57       88.10      6.12 o 
   3   6   3        1.21        1.92      2.62 o 
   4   6   3        0.11        1.22      4.20 o 
   5   6   3        4.13       -0.17      8.04 o 
  -5   7   3        8.57        6.65      4.04 o 
  -4   7   3        2.34        0.53      3.48 o 
  -3   7   3       66.86       67.80      5.12 o 
  -2   7   3        0.42        0.52      2.06 o 
  -1   7   3       67.06       62.58      5.24 o 
   0   7   3       28.14       31.29      4.20 o 
   1   7   3      477.92      429.82     20.98 o 
   2   7   3       52.61       38.63      4.02 o 
   3   7   3        3.14        6.47      3.32 o 
   4   7   3       25.73       48.07      7.17 o 
   5   7   3        6.54       -2.80      7.52 o 
  -5   8   3        4.95        0.11      4.20 o 
  -4   8   3        2.44        4.08      4.28 o 
  -3   8   3       86.41       85.47      5.87 o 
  -2   8   3       12.27       14.54      3.11 o 
  -1   8   3       79.40       62.75      5.42 o 
   0   8   3        5.22        6.99      2.80 o 
   1   8   3       16.54       15.38      3.32 o 
   2   8   3        9.31        7.34      3.15 o 
   3   8   3      164.50      148.05      9.61 o 
   5   8   3        0.83       -5.07      8.91 o 
  -4   9   3        6.30        4.62      4.38 o 
  -3   9   3        9.05       11.19      3.71 o 
  -2   9   3      399.08      398.38     15.74 o 
  -1   9   3       47.99       40.03      4.72 o 
   0   9   3       67.90       58.03      5.24 o 
   1   9   3        0.00       -0.87      2.10 o 
   2   9   3        1.89        3.32      2.97 o 
   3   9   3       89.86       84.95      6.99 o 
   4   9   3      105.91      148.22     13.63 o 
  -4  10   3        0.00       -4.85      3.23 o 
  -3  10   3      118.84      111.65      8.65 o 
  -2  10   3      100.24      111.69      9.44 o 
  -1  10   3        0.01        0.00      3.32 o 
   0  10   3      183.08      175.49     11.01 o 
   1  10   3       62.78       71.14      6.12 o 
   2  10   3       26.88       18.35      4.72 o 
   3  10   3      134.14       86.87      7.17 o 
   4  10   3       74.67      104.53     12.24 o 
  -4  11   3        4.53       -0.32      4.45 o 
  -3  11   3        0.02       -1.75      4.54 o 
  -2  11   3      143.56      122.53     10.14 o 
  -1  11   3       76.09       68.17      7.17 o 
   0  11   3      117.09      116.21      6.36 o 
   1  11   3        0.97        3.15      3.50 o 
   2  11   3        9.07       16.61      4.72 o 
   3  11   3        1.94       -3.41      3.23 o 
   4  11   3       10.76       22.02      9.44 o 
  -3  12   3        0.72       -2.10      5.07 o 
  -2  12   3        0.82       -2.62      4.37 o 
  -1  12   3        5.86        8.22      4.37 o 
   0  12   3        1.12        2.41      2.81 o 
   1  12   3      115.85      116.01      9.79 o 
   2  12   3       37.89       36.92     10.84 o 
   3  12   3        3.56        6.47      6.99 o 
  -3  13   3        0.57        0.35      5.24 o 
  -2  13   3        1.99        1.22      5.07 o 
  -1  13   3      128.57      133.19     10.49 o 
   0  13   3      229.06      247.16     15.38 o 
   1  13   3       12.82       11.72      3.93 o 
   2  13   3       14.83       26.28      4.88 o 
   3  13   3        4.61        1.40      7.34 o 
  -2  14   3        0.05        0.70      5.59 o 
  -1  14   3       35.12       43.17      8.22 o 
   0  14   3        9.50       16.43      6.47 o 
   1  14   3       10.64        3.80      3.85 o 
   2  14   3        9.45        4.94      4.39 o 
  -1  15   3       36.92       50.52      9.26 o 
   0  15   3        8.64       13.28      5.94 o 
   1  15   3        3.43        7.03      4.62 o 
   2  15   3       13.06       15.59      5.50 o 
  -1 -15   4       17.89       34.08      7.87 o 
   1 -15   4        5.90       17.30      8.04 o 
  -2 -14   4       34.87       49.82      9.09 o 
  -1 -14   4       20.73       22.02      6.99 o 
   0 -14   4       15.39       26.22      6.47 o 
   1 -14   4        1.13        4.37      5.59 o 
   2 -14   4        0.53        1.22      5.94 o 
  -3 -13   4        3.89       10.84      6.47 o 
  -2 -13   4        0.68       -3.85      4.54 o 
  -1 -13   4       64.17       81.63      8.74 o 
   0 -13   4       64.79       80.58      5.81 o 
   1 -13   4        7.31       -3.50      5.59 o 
   2 -13   4        9.51        0.87      5.42 o 
   3 -13   4        8.71        1.92      6.47 o 
  -3 -12   4        0.14        0.52      5.24 o 
  -2 -12   4        8.54        3.32      4.89 o 
  -1 -12   4      257.75      301.17     17.65 o 
   0 -12   4       67.87       68.57      5.19 o 
   1 -12   4        3.35       -0.35      5.42 o 
   2 -12   4       45.60       31.46      7.87 o 
   3 -12   4        0.25       -1.75      5.94 o 
  -4 -11   4        0.05       -7.08      4.72 o 
  -3 -11   4        8.14       14.16      5.94 o 
  -2 -11   4       13.64       23.42      6.12 o 
  -1 -11   4       25.96       37.06      6.82 o 
   0 -11   4        0.25       -0.51      2.56 o 
   1 -11   4       74.39       75.04      5.00 o 
   2 -11   4        0.97       -1.22      4.89 o 
   3 -11   4       13.93        5.77      5.94 o 
   4 -11   4        1.18        4.02      6.47 o 
  -4 -10   4        6.67       -2.45      5.42 o 
  -3 -10   4       81.07       63.45      8.39 o 
  -2 -10   4      452.87      463.73     24.47 o 
  -1 -10   4        6.62        7.87      4.37 o 
   0 -10   4       62.54       63.71      4.44 o 
   1 -10   4      126.58      128.31      6.46 o 
   2 -10   4        8.74        0.17      4.72 o 
   3 -10   4       47.94       22.72      6.82 o 
   4 -10   4       62.78       21.85      8.04 o 
  -4  -9   4       28.95       21.67      6.99 o 
  -3  -9   4        3.27        4.02      4.54 o 
  -2  -9   4       91.89       80.23      7.69 o 
  -1  -9   4        6.24        5.05      2.34 o 
   0  -9   4       29.42       31.44      3.61 o 
   1  -9   4       96.67       92.74      5.12 o 
   2  -9   4        0.46       -1.40      3.85 o 
   3  -9   4        0.00        2.45      4.54 o 
   4  -9   4        2.28       -0.35      5.24 o 
  -5  -8   4        1.56       -5.94      5.94 o 
  -4  -8   4        1.81       -3.67      5.07 o 
  -3  -8   4      164.64      167.28     11.71 o 
  -2  -8   4       61.55       58.56      7.34 o 
  -1  -8   4       15.80       14.96      2.64 o 
   0  -8   4       18.76       17.30      2.69 o 
   1  -8   4        0.01        1.40      1.84 o 
   2  -8   4       20.04       23.07      5.59 o 
   3  -8   4      127.08      132.14     10.84 o 
   4  -8   4       46.78       26.04      7.17 o 
  -5  -7   4       10.12        8.39      6.12 o 
  -4  -7   4      100.40       92.47      8.74 o 
  -3  -7   4        3.97        4.02      3.85 o 
  -2  -7   4       10.70        6.99      3.85 o 
  -1  -7   4       19.58       18.56      2.51 o 
   0  -7   4      634.78      716.18     23.59 o 
   1  -7   4        0.63        4.18      1.81 o 
   2  -7   4       37.78       40.13      5.07 o 
   4  -7   4        7.95        5.59      5.24 o 
   5  -7   4        0.53        2.80      5.77 o 
  -5  -6   4       12.57        7.17      6.64 o 
  -4  -6   4        5.97        1.92      4.20 o 
  -3  -6   4        0.16        0.70      3.50 o 
  -2  -6   4       21.92       13.98      3.85 o 
  -1  -6   4        0.59       -1.05      1.92 o 
   0  -6   4      229.95      206.25      7.97 o 
   1  -6   4      641.10      675.77     22.20 o 
   2  -6   4      181.98      177.89      7.27 o 
   3  -6   4       81.87       77.18      7.78 o 
   4  -6   4        6.49        0.52      5.24 o 
   5  -6   4        1.76       -3.15      5.77 o 
  -5  -5   4        4.65        5.24      5.94 o 
  -4  -5   4        7.19        5.59      4.37 o 
  -3  -5   4      159.69      165.35     10.84 o 
  -2  -5   4       74.20       69.22      5.94 o 
  -1  -5   4       30.95       31.35      2.18 o 
   0  -5   4     1388.99     1440.13     45.15 o 
   1  -5   4        5.07        2.55      1.45 o 
   2  -5   4      209.89      236.07      8.99 o 
   3  -5   4       31.57       34.91      3.68 o 
   4  -5   4       95.15       91.24      8.91 o 
   5  -5   4        2.50        4.02      5.77 o 
  -4  -4   4       27.50       31.29      6.12 o 
  -3  -4   4        3.59        4.20      3.32 o 
  -2  -4   4      975.38     1025.16     46.15 o 
  -1  -4   4      123.39      100.65      4.15 o 
   0  -4   4        0.96        1.50      1.17 o 
   1  -4   4      926.51      952.27     30.41 o 
   2  -4   4      194.17      223.62      7.06 o 
   3  -4   4        8.07       12.64      2.78 o 
   4  -4   4      246.68      274.08     17.65 o 
   5  -4   4        0.65       -2.27      5.24 o 
  -5  -3   4        0.00        3.67      6.47 o 
  -4  -3   4       26.12       30.41      5.77 o 
  -3  -3   4        1.96       -0.17      2.97 o 
  -2  -3   4      399.71      364.10     18.00 o 
  -1  -3   4      665.57      634.33     28.67 o 
   0  -3   4       42.18       40.98      2.41 o 
   1  -3   4       70.60       67.39      3.48 o 
   2  -3   4       29.04       29.97      2.00 o 
   3  -3   4        7.87        9.48      2.55 o 
   4  -3   4      479.64      551.30     29.71 o 
   5  -3   4       17.30       13.98      6.47 o 
  -5  -2   4        1.53       -2.97      5.94 o 
  -4  -2   4      168.98      180.66     11.36 o 
  -3  -2   4      106.32      105.23      7.34 o 
  -2  -2   4      910.97      979.89     43.52 o 
  -1  -2   4      672.33      700.57     31.29 o 
   0  -2   4      358.03      317.29     10.66 o 
   1  -2   4        3.55        6.97      1.35 o 
   2  -2   4      181.13      208.08      6.50 o 
   3  -2   4       22.23       31.66      3.48 o 
   4  -2   4       92.00      111.34      9.79 o 
   5  -2   4        8.47        5.94      5.77 o 
  -5  -1   4        7.71        5.59      8.04 o 
  -4  -1   4      133.55      128.82     12.41 o 
  -3  -1   4       10.72       12.13      2.72 o 
  -2  -1   4      380.93      416.73     13.72 o 
  -1  -1   4      633.19      592.38     26.57 o 
   0  -1   4       76.52       69.03      3.03 o 
   1  -1   4      444.43      398.87     13.32 o 
   2  -1   4      340.09      381.30     11.04 o 
   3  -1   4      136.42      150.18      7.10 o 
   4  -1   4        6.70        3.85      4.89 o 
   5  -1   4      100.52      100.33      9.79 o 
  -5   0   4        0.00       -2.62      6.47 o 
  -4   0   4        1.01       -6.29      4.89 o 
  -3   0   4        0.01       -1.38      1.43 o 
  -2   0   4      431.31      453.42     17.26 o 
  -1   0   4        0.05        0.31      0.69 o 
   0   0   4     2423.29     2114.40     44.45 o 
   1   0   4        0.01        0.75      0.92 o 
   2   0   4     2035.25     2595.51    116.59 o 
   3   0   4        0.03       -0.05      2.04 o 
   4   0   4       55.13       60.04      5.87 o 
   5   0   4        0.02       -0.35      5.94 o 
  -5   1   4        8.36       12.76      8.22 o 
  -4   1   4      129.29      129.00     12.24 o 
  -3   1   4       10.86       11.71      1.91 o 
  -2   1   4      371.57      433.46     12.22 o 
  -1   1   4      639.26      664.91     17.86 o 
   0   1   4       73.83       66.66      3.31 o 
   1   1   4      439.14      417.35     22.72 o 
   2   1   4      357.68      405.87     20.80 o 
   3   1   4      124.39      137.74      9.61 o 
   4   1   4        5.87        8.80      3.70 o 
   5   1   4       98.99      102.08      9.79 o 
  -5   2   4        1.64       -9.70      6.47 o 
  -4   2   4      176.85      189.48     15.03 o 
  -3   2   4       99.44      106.96      5.92 o 
  -2   2   4      883.23     1004.54     26.86 o 
  -1   2   4      651.32      677.69     20.14 o 
   0   2   4      365.25      320.17      9.00 o 
   1   2   4        5.27       11.14      1.42 o 
   2   2   4      190.87      227.58     12.93 o 
   3   2   4       26.28       34.08      5.77 o 
   4   2   4      105.28      112.22      9.26 o 
   5   2   4        9.14       11.36      6.64 o 
  -5   3   4        0.01        0.35      6.99 o 
  -4   3   4       25.18       28.14      7.69 o 
  -3   3   4        2.24        3.28      2.64 o 
  -2   3   4      377.49      397.23     11.33 o 
  -1   3   4      665.96      710.95     27.75 o 
   0   3   4       46.64       38.82      1.85 o 
   1   3   4       67.46       65.37      4.54 o 
   2   3   4       25.99       31.65      7.08 o 
   3   3   4        8.49        7.69      3.85 o 
   4   3   4      492.91      538.19     28.32 o 
   5   3   4       22.42       20.10      7.52 o 
  -5   4   4       52.07       63.28     11.36 o 
  -4   4   4       27.09       28.12      4.46 o 
  -3   4   4        4.00        2.33      2.34 o 
  -2   4   4      923.14     1059.18     36.09 o 
  -1   4   4      124.92      102.21      3.70 o 
   0   4   4        0.68        1.05      1.57 o 
   1   4   4      908.12      830.79     38.28 o 
   2   4   4      211.12      213.42     11.71 o 
   3   4   4       14.00        7.31      4.11 o 
   4   4   4      260.44      274.48     10.24 o 
   5   4   4        0.20       -1.20      2.73 o 
  -5   5   4        4.86        6.64      7.87 o 
  -4   5   4        7.46        4.30      3.56 o 
  -3   5   4      157.07      146.48      7.56 o 
  -2   5   4       75.22       68.09      4.26 o 
  -1   5   4       30.38       32.84      2.59 o 
   0   5   4     1371.72     1262.88     57.16 o 
   1   5   4        5.85        4.02      2.27 o 
   2   5   4      219.67      216.04     11.89 o 
   3   5   4       39.11       39.43      4.11 o 
   4   5   4       98.76      104.21      5.54 o 
  -5   6   4       12.02        9.96      8.22 o 
  -4   6   4        6.08        3.15      3.40 o 
  -3   6   4        0.10        1.17      2.56 o 
  -2   6   4       19.20       15.26      2.89 o 
  -1   6   4        0.00       -0.09      1.48 o 
   0   6   4      220.02      190.18     10.49 o 
   1   6   4      647.44      646.91     30.59 o 
   2   6   4      183.16      165.18      9.79 o 
   3   6   4       83.97       71.49      6.12 o 
   4   6   4        6.58       11.01      5.07 o 
  -5   7   4        9.04        7.87      6.99 o 
  -4   7   4       99.90       99.13      7.87 o 
  -3   7   4        3.94        3.10      2.90 o 
  -2   7   4       12.53        6.28      3.15 o 
  -1   7   4       18.57       18.69      6.73 o 
   0   7   4      591.97      647.09     30.76 o 
   1   7   4        0.49        3.67      2.62 o 
   2   7   4       40.51       45.10      4.72 o 
   3   7   4       99.78       96.14      7.52 o 
   4   7   4       14.90       21.32      5.94 o 
  -4   8   4        1.84       -1.43      3.70 o 
  -3   8   4      156.46      169.18      8.82 o 
  -2   8   4       56.18       49.30      4.13 o 
  -1   8   4       13.23       12.06      3.32 o 
   0   8   4       15.67       16.78      3.67 o 
   1   8   4        0.04        1.57      2.10 o 
   2   8   4       20.38       28.14      4.72 o 
   3   8   4      152.18      148.57      9.96 o 
   4   8   4       56.30       57.86      6.64 o 
   5   8   4        0.06       -3.85      7.87 o 
  -4   9   4       23.46       19.66      5.17 o 
  -3   9   4        2.42        5.96      3.51 o 
  -2   9   4       90.41       91.20      5.81 o 
  -1   9   4        6.71        2.97      2.62 o 
   0   9   4       25.94       25.17      4.54 o 
   1   9   4       98.41       85.47      6.64 o 
   2   9   4        1.56       -4.20      2.80 o 
   3   9   4        0.20       10.66      4.72 o 
  -4  10   4        6.30        1.19      4.41 o 
  -3  10   4       71.64       66.61      6.20 o 
  -2  10   4      431.41      402.90     22.20 o 
  -1  10   4        5.14       12.06      4.02 o 
   0  10   4       59.81       61.53      5.94 o 
   1  10   4      132.58      117.11      8.22 o 
   2  10   4        9.33        8.22      4.20 o 
   3  10   4       65.11       49.47      5.94 o 
  -4  11   4        0.01       -2.35      6.21 o 
  -3  11   4        8.56        7.71      4.30 o 
  -2  11   4       11.57       19.93      5.77 o 
  -1  11   4       29.51       44.57      6.82 o 
   0  11   4        0.44        1.05      3.15 o 
   1  11   4       77.33       65.02      6.29 o 
   2  11   4        1.24       -2.62      3.32 o 
   3  11   4       19.14       12.24      4.72 o 
   4  11   4        1.60        8.04      8.74 o 
  -3  12   4        0.01       -5.42      5.24 o 
  -2  12   4       11.08        8.74      5.42 o 
  -1  12   4      251.63      238.42     15.03 o 
   0  12   4       72.73       63.62      6.64 o 
   1  12   4        5.04        2.97      4.37 o 
   2  12   4       48.79       47.89      6.99 o 
   3  12   4        0.02        1.55      3.91 o 
  -3  13   4        2.74        0.52      5.94 o 
  -2  13   4        0.64       -3.85      3.85 o 
  -1  13   4       59.50       78.66      8.04 o 
   0  13   4       59.52       79.18      7.87 o 
   1  13   4        8.72        5.27      3.68 o 
   2  13   4       15.76       14.47      6.29 o 
   3  13   4        6.39        4.37      8.39 o 
  -2  14   4       28.83       34.43      8.39 o 
  -1  14   4       15.86       13.81      5.77 o 
   0  14   4       18.09       30.94      6.99 o 
   1  14   4        1.97        1.59      3.65 o 
   2  14   4        0.63        1.05      4.10 o 
  -1  15   4       16.42       32.51      7.69 o 
   0  15   4        0.83       -2.62      4.72 o 
   1  15   4        7.32        6.95      4.32 o 
  -1 -15   5       30.23       52.44      8.91 o 
   1 -15   5        3.66        4.54      6.82 o 
  -2 -14   5       18.73       20.63      7.52 o 
  -1 -14   5       46.87       69.39      9.61 o 
   0 -14   5        0.01       -2.27      4.37 o 
   1 -14   5        5.33        7.69      5.59 o 
   2 -14   5        1.90        2.45      6.64 o 
  -3 -13   5        1.22        1.57      5.77 o 
  -2 -13   5        0.00        3.32      5.59 o 
  -1 -13   5       55.88       63.62      7.87 o 
   0 -13   5        0.06       -2.10      4.37 o 
   1 -13   5        0.00       -5.24      4.37 o 
   2 -13   5        8.98        5.07      6.47 o 
  -3 -12   5        0.51       -2.80      4.72 o 
  -2 -12   5       29.74       44.57      7.87 o 
  -1 -12   5       11.57       12.93      5.42 o 
   0 -12   5       26.09       38.11      6.82 o 
   1 -12   5       12.33        8.56      5.59 o 
   2 -12   5        2.56       -3.15      5.42 o 
   3 -12   5        7.28        4.02      6.64 o 
  -4 -11   5       22.39       15.03      7.17 o 
  -3 -11   5        0.25        5.94      5.24 o 
  -2 -11   5       58.06       64.32      7.52 o 
  -1 -11   5      113.13      124.98      9.96 o 
   0 -11   5       28.03       30.71      4.44 o 
   1 -11   5       32.04       34.26      6.21 o 
   2 -11   5       18.18        4.37      5.42 o 
   3 -11   5        0.96        2.10      6.12 o 
  -4 -10   5        0.11        0.35      5.77 o 
  -3 -10   5      106.05       91.24      8.56 o 
  -2 -10   5        4.83       16.61      5.77 o 
  -1 -10   5        0.42        0.70      3.67 o 
   0 -10   5        2.17       -1.27      2.22 o 
   1 -10   5       10.71       15.59      3.15 o 
   2 -10   5       33.79       20.98      6.64 o 
   3 -10   5       30.09       12.93      6.47 o 
   4 -10   5        4.81        6.64      6.29 o 
  -4  -9   5        0.16       -4.02      4.72 o 
  -3  -9   5       76.35       78.13      8.04 o 
  -2  -9   5        5.61        1.40      3.85 o 
  -1  -9   5       81.08       80.58      7.17 o 
   0  -9   5        0.00       -1.31      1.98 o 
   1  -9   5        5.81        4.12      2.39 o 
   2  -9   5        0.11       -2.27      3.85 o 
   3  -9   5       54.65       33.91      7.87 o 
   4  -9   5       15.59       11.71      7.17 o 
  -4  -8   5        1.71        1.57      5.24 o 
  -3  -8   5      485.88      419.68     22.55 o 
  -2  -8   5       26.76       25.87      5.59 o 
  -1  -8   5        8.54       10.84      3.85 o 
   0  -8   5      223.14      205.56      8.46 o 
   1  -8   5       63.55       63.18      3.99 o 
   2  -8   5      360.72      346.44     20.10 o 
   4  -8   5       28.28       15.56      7.17 o 
  -5  -7   5        6.18       -5.59      5.94 o 
  -4  -7   5       17.98       14.86      5.77 o 
  -3  -7   5        1.62        1.75      4.02 o 
  -2  -7   5        4.54        4.89      3.32 o 
  -1  -7   5       24.84       29.69      5.68 o 
   0  -7   5       59.41       54.00      3.52 o 
   1  -7   5        2.98        2.37      1.92 o 
   2  -7   5        1.62        0.56      1.97 o 
   3  -7   5      175.19      192.97     13.98 o 
   4  -7   5       16.48        4.20      5.94 o 
   5  -7   5        1.98       -5.07      4.72 o 
  -5  -6   5        3.82        0.70      6.12 o 
  -4  -6   5       67.50       70.44      7.69 o 
  -3  -6   5      107.51      107.32      8.56 o 
  -2  -6   5        7.65        6.29      3.15 o 
  -1  -6   5       76.48       75.77      7.25 o 
   0  -6   5        7.65        0.36      1.59 o 
   1  -6   5        6.95        3.36      1.75 o 
   2  -6   5      128.89      126.81      5.92 o 
   3  -6   5      378.36      476.31     26.39 o 
   4  -6   5        0.32       -1.75      4.89 o 
   5  -6   5       16.41        4.02      6.64 o 
  -5  -5   5        0.34        5.77      5.59 o 
  -4  -5   5       22.45       19.40      5.59 o 
  -3  -5   5       41.65       42.82      6.29 o 
  -2  -5   5        3.77       -0.17      2.80 o 
  -1  -5   5      320.19      313.28     12.15 o 
   0  -5   5      340.22      355.70     12.42 o 
   1  -5   5       81.14       71.29      3.90 o 
   2  -5   5        0.30        1.04      1.55 o 
   3  -5   5       75.86       71.32      7.69 o 
   4  -5   5       85.55       76.73      8.74 o 
   5  -5   5       15.77        7.52      6.12 o 
  -4  -4   5        1.62        1.22      4.37 o 
  -3  -4   5       40.07       47.19      5.59 o 
  -2  -4   5        9.47        7.52      2.97 o 
  -1  -4   5       46.50       43.72      2.39 o 
   0  -4   5        6.49        7.26      2.36 o 
   1  -4   5        0.02       -1.43      1.21 o 
   2  -4   5        1.32        1.49      1.53 o 
   3  -4   5       54.70       59.88      5.94 o 
   4  -4   5       38.95       28.67      7.17 o 
   5  -4   5        1.57        0.35      5.42 o 
  -5  -3   5        0.38       -1.57      7.69 o 
  -4  -3   5      125.70      131.10      9.61 o 
  -3  -3   5       27.82       31.64      5.24 o 
  -2  -3   5     1192.18     1160.11     51.56 o 
  -1  -3   5      658.01      591.85     27.09 o 
   0  -3   5       81.39       67.10      3.34 o 
   1  -3   5      563.82      518.34     17.45 o 
   2  -3   5      556.10      577.81     23.67 o 
   3  -3   5      138.88      133.19      9.96 o 
   4  -3   5      244.48      245.93     16.26 o 
   5  -3   5       43.64       44.22      9.26 o 
  -5  -2   5        0.09       -4.37      7.17 o 
  -4  -2   5       90.20       83.85      6.01 o 
  -3  -2   5       51.86       52.44      5.07 o 
  -2  -2   5     2092.92     2192.96     94.74 o 
  -1  -2   5        0.04        9.26      2.45 o 
   0  -2   5      235.39      245.62      8.65 o 
   1  -2   5      184.76      180.95      8.65 o 
   2  -2   5       19.21       22.48      2.31 o 
   3  -2   5        6.24        6.29      4.02 o 
   4  -2   5      384.73      417.58     23.95 o 
   5  -2   5       10.98       10.31      6.99 o 
  -5  -1   5        0.12        1.22      7.87 o 
  -4  -1   5       65.79       70.79      9.79 o 
  -3  -1   5       20.55       33.54      3.88 o 
  -2  -1   5      595.99      655.01     32.45 o 
  -1  -1   5       22.17       21.70      2.45 o 
   0  -1   5      179.69      150.28      4.71 o 
   1  -1   5       40.17       34.31      2.39 o 
   2  -1   5      138.46      152.55      5.17 o 
   3  -1   5       25.27       27.27      5.77 o 
   4  -1   5       10.85        8.22      5.59 o 
   5  -1   5        9.53       13.28      5.94 o 
  -5   0   5      191.01      185.63     16.08 o 
  -4   0   5        0.07       -0.70      6.99 o 
  -3   0   5        4.85        9.49      2.72 o 
  -2   0   5        0.03       -0.30      1.80 o 
  -1   0   5     1169.14     1200.22     31.69 o 
   0   0   5        0.01       -0.30      0.68 o 
   1   0   5     1586.60     1658.19     51.75 o 
   2   0   5        0.03       -1.24      1.64 o 
   3   0   5      273.50      323.83     12.85 o 
   4   0   5        0.02       -6.29      4.20 o 
   5   0   5       13.45       14.16      6.47 o 
  -5   1   5        0.25        1.05      7.69 o 
  -4   1   5       66.92       81.10     12.06 o 
  -3   1   5       19.62       33.35      3.67 o 
  -2   1   5      603.98      681.66     18.72 o 
  -1   1   5       20.51       20.06      1.97 o 
   0   1   5      166.34      137.63      4.34 o 
   1   1   5       47.32       47.09      2.89 o 
   2   1   5      122.41      157.31      9.96 o 
   3   1   5       26.21       27.79      5.77 o 
   4   1   5        7.62        6.99      5.59 o 
   5   1   5        9.92        9.44      6.47 o 
  -5   2   5        0.00       -5.42      6.99 o 
  -4   2   5       94.99       89.49     10.31 o 
  -3   2   5       52.71       49.32      4.03 o 
  -2   2   5     2050.43     2289.93     65.93 o 
  -1   2   5        0.00        0.41      0.85 o 
   0   2   5      238.27      244.17      7.16 o 
   1   2   5      197.80      172.58      7.65 o 
   2   2   5       14.64       22.72      4.37 o 
   3   2   5        8.90        3.67      3.85 o 
   4   2   5      389.42      472.64     25.87 o 
   5   2   5       11.11       14.68      6.64 o 
  -5   3   5        0.97        3.67      7.69 o 
  -4   3   5      128.32      135.64     12.76 o 
  -3   3   5       25.13       23.97      5.24 o 
  -2   3   5     1154.79     1271.05     33.86 o 
  -1   3   5      625.35      628.80     20.46 o 
   0   3   5       75.01       64.67      2.66 o 
   1   3   5      603.17      533.30     25.35 o 
   2   3   5      566.60      564.17     39.33 o 
   4   3   5      252.58      290.68     17.83 o 
  -5   4   5        0.09        1.22      7.69 o 
  -4   4   5        0.85        4.89      5.77 o 
  -3   4   5       39.32       44.97      5.68 o 
  -2   4   5       10.36        7.03      2.26 o 
  -1   4   5       45.41       48.72      3.04 o 
   0   4   5        7.64        7.99      2.01 o 
   1   4   5        0.08       -0.70      1.75 o 
   2   4   5        1.19        0.91      1.34 o 
   3   4   5       55.21       55.25      3.73 o 
   4   4   5       47.94       57.10      7.25 o 
   5   4   5        3.85        2.53      3.19 o 
  -5   5   5        0.37       -8.65      5.77 o 
  -4   5   5       19.26       15.79      4.36 o 
  -3   5   5       40.76       46.21      6.82 o 
  -2   5   5        4.34        2.41      1.89 o 
  -1   5   5      298.64      269.27     10.29 o 
   0   5   5      328.77      305.89     15.56 o 
   1   5   5       78.45       67.99      5.07 o 
   2   5   5        0.04        0.17      2.27 o 
   3   5   5       73.04       75.56      4.32 o 
   4   5   5       94.43       97.58      5.42 o 
   5   5   5       20.15       21.04      4.06 o 
  -5   6   5        3.09        1.75      7.69 o 
  -4   6   5       61.79       58.76      6.54 o 
  -3   6   5      101.53      101.82      8.39 o 
  -2   6   5        7.40        6.30      2.46 o 
  -1   6   5       66.79       70.03      4.02 o 
   0   6   5        5.77        1.92      1.75 o 
   1   6   5        6.48        1.75      2.45 o 
   2   6   5      139.33      109.95      7.52 o 
   3   6   5      410.87      402.72     21.15 o 
   4   6   5        0.03       -1.05      4.20 o 
  -4   7   5       17.80       19.10      4.95 o 
  -3   7   5        2.28        4.80      3.32 o 
  -2   7   5        4.62        2.99      2.44 o 
  -1   7   5       20.92       33.82      5.24 o 
   0   7   5       62.67       54.01      4.89 o 
   1   7   5        2.95        1.75      2.45 o 
   2   7   5        1.24       -2.97      2.62 o 
   3   7   5      179.47      165.88     10.84 o 
   4   7   5       19.59       19.58      6.12 o 
  -4   8   5        1.71        0.97      3.77 o 
  -3   8   5      462.32      471.81     18.69 o 
  -2   8   5       23.85       20.83      3.52 o 
  -1   8   5        7.37        1.57      2.97 o 
   0   8   5      197.56      197.17     11.54 o 
   1   8   5       60.72       58.91      5.24 o 
   2   8   5      378.78      341.90     18.18 o 
   3   8   5      274.94      217.27     13.28 o 
   4   8   5       37.44       52.61      8.22 o 
  -4   9   5        0.31        0.82      4.53 o 
  -3   9   5       71.55       77.88      6.02 o 
  -2   9   5        4.99        5.19      3.10 o 
  -1   9   5       85.99       75.16      6.64 o 
   0   9   5        0.15       -1.57      2.62 o 
   1   9   5        6.69        5.42      3.32 o 
   2   9   5        0.09       -4.72      3.15 o 
   3   9   5       56.91       61.70      6.47 o 
   4   9   5       20.39       24.82      6.47 o 
  -4  10   5        0.12        3.73      4.43 o 
  -3  10   5      101.67      103.40      6.98 o 
  -2  10   5        6.16       11.89      5.07 o 
  -1  10   5        0.79       -0.52      2.62 o 
   0  10   5        1.14        2.62      3.15 o 
   1  10   5        9.92       16.26      4.54 o 
   2  10   5       35.94       36.18      5.94 o 
   3  10   5       37.29       33.91      6.29 o 
  -3  11   5        0.44       -2.33      3.33 o 
  -2  11   5       57.69       54.71      6.99 o 
  -1  11   5      102.52       95.61      8.39 o 
   0  11   5       24.95       28.14      5.77 o 
   1  11   5       34.35       36.88      6.12 o 
   2  11   5       25.28       18.88      4.89 o 
   3  11   5        1.68       -0.87      4.02 o 
  -3  12   5        0.36       -4.37      5.59 o 
  -2  12   5       27.67       33.39      7.52 o 
  -1  12   5        8.90       16.78      5.77 o 
   0  12   5       27.36       34.43      6.47 o 
   1  12   5       16.80       17.13      5.24 o 
   2  12   5        2.67       -1.92      3.67 o 
   3  12   5        9.63        4.02      4.89 o 
  -2  13   5        0.01       -0.87      5.07 o 
  -1  13   5       52.05       55.76      7.17 o 
   0  13   5        0.14        3.50      4.20 o 
   1  13   5        0.04       -1.40      3.67 o 
   2  13   5       13.54        9.44      5.42 o 
   3  13   5        6.81       11.01      5.59 o 
  -2  14   5       15.79       16.26      6.82 o 
  -1  14   5       44.69       75.69     10.31 o 
   0  14   5        0.02       -5.24      4.02 o 
   1  14   5        6.94        4.71      3.90 o 
   2  14   5        2.32       -5.50      4.20 o 
  -1  15   5       27.26       44.57      8.91 o 
   0  15   5        2.29        3.85      5.59 o 
   1  15   5        4.11        4.48      4.49 o 
  -2 -14   6        0.67       -0.35      5.77 o 
  -1 -14   6       46.85       75.34      9.96 o 
   0 -14   6        8.67        4.72      5.59 o 
   1 -14   6        0.62        0.70      5.42 o 
  -2 -13   6       97.95      112.04     10.31 o 
  -1 -13   6       85.62       95.79      9.44 o 
   0 -13   6        2.51       -0.35      4.37 o 
   1 -13   6        1.69        4.54      5.42 o 
   2 -13   6        2.35       10.49      7.34 o 
  -3 -12   6        0.03       -2.97      5.24 o 
  -2 -12   6        4.84        1.05      5.07 o 
  -1 -12   6        4.36        4.89      4.89 o 
   0 -12   6       16.23       11.36      4.72 o 
   1 -12   6       65.60       59.43      7.69 o 
   2 -12   6       43.11       12.76      6.64 o 
   3 -12   6        1.75       -9.44      6.29 o 
  -3 -11   6        2.22        6.47      5.59 o 
  -2 -11   6       38.22       44.75      7.69 o 
  -1 -11   6        1.92        3.50      4.37 o 
   0 -11   6        5.14        5.42      4.37 o 
   1 -11   6       27.49       32.69      4.45 o 
   2 -11   6        0.47        3.67      5.42 o 
   3 -11   6        5.62        0.87      6.47 o 
  -4 -10   6       55.46       44.22      8.74 o 
  -3 -10   6      114.73       99.98      9.44 o 
  -2 -10   6       37.41       38.63      7.17 o 
  -1 -10   6       77.07       76.73      7.52 o 
   0 -10   6        6.27        7.17      2.84 o 
   1 -10   6        5.32        7.68      2.81 o 
   2 -10   6       87.93       74.64      8.22 o 
   3 -10   6        7.22        1.40      5.24 o 
   4 -10   6        4.76       10.49      7.69 o 
  -4  -9   6       34.17       20.80      6.82 o 
  -3  -9   6      125.17      101.38      9.09 o 
  -2  -9   6       43.01       58.21      8.22 o 
  -1  -9   6       14.78       13.28      4.54 o 
   0  -9   6        6.14        4.40      2.35 o 
   1  -9   6        0.91        0.87      2.10 o 
   2  -9   6       48.40       25.00      6.82 o 
   3  -9   6       44.53       22.02      7.34 o 
   4  -9   6        2.16       -6.12      5.24 o 
  -4  -8   6       10.10        9.26      5.77 o 
  -3  -8   6       22.34       30.94      6.82 o 
  -2  -8   6        2.83        0.35      3.50 o 
  -1  -8   6        5.45        0.70      3.15 o 
   0  -8   6        8.21        6.43      2.28 o 
   1  -8   6        0.18       -1.16      1.88 o 
   2  -8   6       16.06       19.98      5.24 o 
   4  -8   6        6.13       -3.67      4.72 o 
  -4  -7   6       35.16       21.85      6.29 o 
  -3  -7   6       80.37       70.09      7.52 o 
  -2  -7   6       22.70       26.04      4.89 o 
  -1  -7   6        5.87        2.80      2.80 o 
   0  -7   6      459.55      485.41     16.99 o 
   1  -7   6        7.47        8.78      2.36 o 
   2  -7   6       35.06       42.38      4.07 o 
   3  -7   6       61.04       63.97      8.39 o 
   4  -7   6        7.28       -1.05      5.77 o 
  -5  -6   6       21.90        9.96      6.99 o 
  -4  -6   6        0.03        2.27      4.54 o 
  -3  -6   6        6.41        5.59      4.20 o 
  -2  -6   6       52.94       50.86      6.47 o 
  -1  -6   6       49.41       51.21      5.07 o 
   0  -6   6        8.83        7.96      2.26 o 
   1  -6   6        1.40        0.48      1.55 o 
   2  -6   6       50.09       61.78      4.24 o 
   3  -6   6      130.23      123.93     10.84 o 
   4  -6   6        1.80       -0.35      4.72 o 
   5  -6   6        4.71       -6.82      5.24 o 
  -4  -5   6        2.42        5.07      4.72 o 
  -2  -5   6      153.77      172.00     10.84 o 
  -1  -5   6       27.52       25.25      6.82 o 
   0  -5   6       32.05       32.62      3.15 o 
   1  -5   6      126.48      131.47      6.07 o 
   2  -5   6      114.66      113.67      6.64 o 
   3  -5   6       84.26       95.61      9.26 o 
   4  -5   6        2.90       -2.10      4.72 o 
   5  -5   6       12.67        6.12      5.94 o 
  -5  -4   6       47.88       27.62     10.84 o 
  -4  -4   6       69.09       64.32      7.34 o 
  -3  -4   6      121.73      110.64      8.74 o 
  -2  -4   6      127.13      115.36      7.87 o 
  -1  -4   6      540.22      606.88     28.32 o 
   0  -4   6       49.42       38.64      2.78 o 
   1  -4   6      193.43      193.24      7.81 o 
   2  -4   6       44.61       54.36      3.65 o 
   3  -4   6      399.56      458.14     22.46 o 
   4  -4   6       23.05       16.61      6.64 o 
   5  -4   6       33.29       16.26      6.64 o 
  -5  -3   6        0.08       -0.35      8.04 o 
  -4  -3   6        1.65        3.67      4.02 o 
  -3  -3   6        0.80        3.85      3.85 o 
  -2  -3   6       47.18       40.38      4.89 o 
  -1  -3   6      191.67      164.23      4.52 o 
   0  -3   6        5.77        6.39      1.61 o 
   1  -3   6       23.75       29.76      2.98 o 
   2  -3   6       52.73       55.71      3.70 o 
   3  -3   6       14.47       16.79      3.28 o 
   4  -3   6      171.02      190.18     13.98 o 
   5  -3   6        4.39        4.54      6.47 o 
  -5  -2   6       20.57       17.83      9.79 o 
  -4  -2   6        0.03       -6.42      4.28 o 
  -3  -2   6      199.54      198.74     11.71 o 
  -2  -2   6      945.31      946.68     42.65 o 
  -1  -2   6       41.60       30.25      1.91 o 
   0  -2   6      100.09      101.22      4.44 o 
   1  -2   6        2.05        2.14      1.59 o 
   2  -2   6       40.42       47.62      3.32 o 
   3  -2   6        6.45        7.69      4.02 o 
   4  -2   6       64.89       62.93      7.87 o 
   5  -2   6        9.72        4.89      6.29 o 
  -5  -1   6       18.23       27.09     10.49 o 
  -4  -1   6       54.41       44.57      9.79 o 
  -3  -1   6       26.13       36.52      4.33 o 
  -2  -1   6      885.90      923.05     40.71 o 
  -1  -1   6       87.28      102.67      4.80 o 
   0  -1   6        1.24        0.22      0.87 o 
   1  -1   6       15.20       25.46      2.48 o 
   2  -1   6      140.78      152.61     14.77 o 
   3  -1   6        0.52       -3.32      3.85 o 
   4  -1   6      136.61      123.75     10.66 o 
   5  -1   6       38.35       46.50      9.44 o 
  -5   0   6        0.02       -0.70      8.04 o 
  -4   0   6       14.73       11.01      6.99 o 
  -3   0   6        0.00       -2.59      2.41 o 
  -2   0   6        0.01        0.98      2.74 o 
  -1   0   6        0.06       -0.56      1.20 o 
   0   0   6      161.06      152.92      3.97 o 
   1   0   6        0.08        1.83      1.39 o 
   2   0   6      216.07      248.81      9.67 o 
   3   0   6        0.01       -1.75      3.50 o 
   4   0   6       24.87       17.48      7.17 o 
   5   0   6        0.01        0.00      5.94 o 
  -5   1   6       20.39       34.96     11.01 o 
  -4   1   6       56.27       51.91     10.66 o 
  -3   1   6       24.65       32.69      4.89 o 
  -2   1   6      881.55      975.71     26.39 o 
  -1   1   6       91.28      103.90      3.78 o 
   0   1   6        1.95        1.34      0.84 o 
   1   1   6       20.20       20.10      3.32 o 
   2   1   6      137.55      165.88     10.66 o 
   3   1   6        0.53       -2.45      3.50 o 
   4   1   6      126.11      122.01     10.66 o 
   5   1   6       44.69       60.48      9.96 o 
  -5   2   6       16.42       21.15      9.79 o 
  -4   2   6        0.02       -8.13      5.42 o 
  -3   2   6      188.39      204.90      9.88 o 
  -2   2   6      929.10      968.91     26.20 o 
  -1   2   6       40.29       31.66      1.94 o 
   0   2   6      102.31      101.86      3.63 o 
   1   2   6        2.16        1.44      1.00 o 
   2   2   6       43.50       47.72      4.89 o 
   3   2   6        6.13       12.93      4.89 o 
   4   2   6       62.19       75.86      8.22 o 
   5   2   6       11.75        4.02      6.64 o 
  -5   3   6        0.02       -6.64      7.34 o 
  -4   3   6        1.77       -8.13      5.42 o 
  -3   3   6        0.40        3.13      2.75 o 
  -2   3   6       43.31       41.45      2.65 o 
  -1   3   6      189.75      179.07      5.80 o 
   0   3   6        6.80        5.19      1.54 o 
   1   3   6       18.01       24.73      2.31 o 
   2   3   6       53.38       57.96      3.43 o 
   3   3   6       15.11       11.94      2.97 o 
  -5   4   6       49.25       68.52     12.24 o 
  -4   4   6       69.64       78.13      9.79 o 
  -3   4   6      108.49       97.75      6.90 o 
  -2   4   6      125.60      126.78      4.82 o 
  -1   4   6      528.52      518.79     14.51 o 
   0   4   6       50.79       40.08      3.23 o 
   1   4   6      200.77      172.70      9.96 o 
   2   4   6       47.54       50.80      3.11 o 
   3   4   6      432.90      457.89     15.28 o 
   4   4   6       24.49       26.93      5.07 o 
   5   4   6       35.68       33.53      6.64 o 
  -5   5   6        1.31        8.91      8.74 o 
  -4   5   6        2.59       -5.07      5.94 o 
  -3   5   6      294.07      283.79     12.14 o 
  -2   5   6      140.41      159.17      7.32 o 
  -1   5   6       29.02       27.50      2.46 o 
   0   5   6       27.66       29.71      4.20 o 
   1   5   6      123.16      122.71      7.69 o 
   2   5   6      125.16      101.90      7.34 o 
   3   5   6       84.47       86.60      4.87 o 
   4   5   6        3.48        4.62      2.97 o 
   5   5   6       19.72       20.51      4.12 o 
  -5   6   6       22.90       15.38      8.39 o 
  -4   6   6        0.08       -4.37      5.77 o 
  -3   6   6        5.13        2.83      2.91 o 
  -2   6   6       46.41       41.67      3.63 o 
  -1   6   6       47.05       47.26      3.51 o 
   0   6   6        7.25        4.02      2.45 o 
   1   6   6        1.26        1.92      2.10 o 
   2   6   6       47.69       60.30      5.59 o 
   3   6   6      157.84      131.62      9.61 o 
   4   6   6        3.01        4.89      4.89 o 
   5   6   6        4.01        2.10      5.77 o 
  -4   7   6       32.43       23.27      5.11 o 
  -3   7   6       78.55       70.25      5.37 o 
  -2   7   6       19.78       16.38      3.39 o 
  -1   7   6        6.07        3.32      2.10 o 
   0   7   6      433.82      446.95     22.37 o 
   1   7   6        9.81        9.96      3.32 o 
   2   7   6       40.76       48.94      6.64 o 
   3   7   6       76.90       85.30      7.52 o 
   4   7   6        9.92       12.06      5.77 o 
  -4   8   6        9.37        9.51      4.20 o 
  -3   8   6       19.85       20.30      4.98 o 
  -2   8   6        2.59        1.13      2.46 o 
  -1   8   6        4.32        3.15      2.97 o 
   0   8   6        6.83        4.89      2.97 o 
   1   8   6        0.17       -2.10      2.62 o 
   2   8   6       14.35       15.38      4.37 o 
   3   8   6      233.39      236.85     14.51 o 
   4   8   6        7.47       17.83      5.94 o 
  -4   9   6       29.18       30.73      5.88 o 
  -3   9   6      121.97      117.54      7.44 o 
  -2   9   6       44.55       45.26      5.30 o 
  -1   9   6       11.55        7.17      3.50 o 
   0   9   6        6.70        2.62      2.97 o 
   1   9   6        0.98       -1.05      2.97 o 
   2   9   6       52.39       51.04      7.17 o 
   3   9   6       53.92       57.86      6.29 o 
   4   9   6        2.80        0.35      4.89 o 
  -4  10   6       50.74       48.93      7.04 o 
  -3  10   6      106.63       94.42      6.79 o 
  -2  10   6       32.13       21.85      6.29 o 
  -1  10   6       72.79       65.02      6.64 o 
   0  10   6        3.15        2.62      3.67 o 
   1  10   6        3.19        4.54      4.02 o 
   2  10   6       99.00       68.34      6.47 o 
   3  10   6       12.98        8.56      4.89 o 
   4  10   6        6.26       11.89      6.47 o 
  -3  11   6        1.45       -2.88      4.98 o 
  -2  11   6       39.13       28.49      6.64 o 
  -1  11   6        1.45        1.75      4.37 o 
   0  11   6        4.86        5.07      3.67 o 
   1  11   6       27.06       35.31      6.12 o 
   2  11   6        1.19       -0.70      3.67 o 
   3  11   6        9.25       12.59      5.42 o 
  -3  12   6        0.08       -1.22      5.77 o 
  -2  12   6        4.93        8.22      5.77 o 
  -1  12   6        3.87        1.22      3.85 o 
   0  12   6       22.01       14.51      5.07 o 
   1  12   6       83.69       67.82      6.99 o 
   2  12   6       51.87       47.19      7.34 o 
   3  12   6        1.34       -1.22      4.37 o 
  -2  13   6       90.77       92.82      9.44 o 
  -1  13   6       84.21       95.79      9.26 o 
   0  13   6        2.74       -0.87      4.02 o 
   1  13   6        2.15        3.32      4.37 o 
   2  13   6        0.95       -4.20      4.02 o 
  -1  14   6       42.92       75.51     10.49 o 
   0  14   6       11.21       11.01      5.94 o 
   1  14   6        0.91        2.10      4.89 o 
   2  14   6        6.96       12.24      6.29 o 
   0  15   6        2.43        2.10      5.59 o 
  -1 -14   7        6.98        3.85      5.94 o 
   0 -14   7        0.92        1.05      4.72 o 
  -2 -13   7        0.15        4.72      5.94 o 
  -1 -13   7       31.02       42.82      8.91 o 
   0 -13   7        5.87        4.37      4.54 o 
   2 -13   7        3.45        2.97      6.64 o 
  -3 -12   7        0.62       -1.22      5.42 o 
  -2 -12   7       30.94       45.10      8.22 o 
  -1 -12   7        2.70        6.12      5.24 o 
   0 -12   7        3.94        1.57      4.20 o 
   1 -12   7       15.81       14.16      6.12 o 
   2 -12   7        1.35        4.20      5.94 o 
   3 -12   7        1.92        2.62      7.34 o 
  -3 -11   7        2.88        5.24      5.59 o 
  -2 -11   7        7.85       12.76      5.59 o 
  -1 -11   7       19.84       17.48      5.77 o 
   0 -11   7      146.86      144.90     10.49 o 
   1 -11   7        3.08        3.03      3.01 o 
   2 -11   7        4.28       -0.52      5.42 o 
   3 -11   7        0.59       -5.07      6.64 o 
  -3 -10   7       60.34       65.37      9.26 o 
  -2 -10   7       18.20       25.17      6.47 o 
  -1 -10   7       11.70       14.33      5.42 o 
   0 -10   7       58.76       58.91      6.47 o 
   1 -10   7        0.36        0.30      2.30 o 
   2 -10   7        8.62        7.34      6.12 o 
   3 -10   7        0.04        5.07      6.12 o 
  -4  -9   7       10.10        3.85      6.12 o 
  -3  -9   7       17.14       21.15      5.94 o 
  -2  -9   7        4.40        5.77      4.72 o 
  -1  -9   7        7.26        3.50      4.02 o 
   0  -9   7       63.95       53.84      5.94 o 
   1  -9   7       51.32       50.86      4.15 o 
   2  -9   7       19.76        5.59      5.94 o 
   3  -9   7       21.85       10.31      5.94 o 
   4  -9   7       11.15        3.32      6.64 o 
  -4  -8   7       60.60       44.57      8.22 o 
  -3  -8   7       87.81       83.55      8.56 o 
  -2  -8   7       40.99       47.54      7.34 o 
  -1  -8   7       61.13       52.09      5.94 o 
   0  -8   7       13.54       18.29      3.19 o 
   1  -8   7       17.19       12.53      2.84 o 
   2  -8   7       30.73       37.37      7.34 o 
   3  -8   7       17.82        2.97      5.24 o 
   4  -8   7        4.94        6.12      6.64 o 
  -4  -7   7       12.14       10.49      5.59 o 
  -3  -7   7        8.82        2.27      4.54 o 
  -2  -7   7       15.13       10.31      4.72 o 
  -1  -7   7       74.38       72.19      6.64 o 
   0  -7   7        0.40       -0.05      2.10 o 
   1  -7   7       10.93       14.32      2.78 o 
   2  -7   7       21.39       32.54      7.78 o 
   3  -7   7        0.00       -3.85      5.42 o 
   4  -7   7        9.67       -2.10      4.72 o 
  -4  -6   7       32.35       47.19      8.22 o 
  -3  -6   7        3.35       -0.87      4.02 o 
  -2  -6   7        8.41        6.29      4.02 o 
  -1  -6   7      152.92      154.17      9.96 o 
   0  -6   7      213.73      213.03     13.02 o 
   1  -6   7        5.44        4.46      2.09 o 
   2  -6   7      280.15      307.96     12.07 o 
   3  -6   7      134.91      130.05     11.36 o 
   4  -6   7       24.45       13.63      6.99 o 
  -5  -5   7        0.31       -4.72      7.87 o 
  -4  -5   7       76.00       59.08      7.34 o 
  -3  -5   7      140.36      141.06     10.31 o 
  -2  -5   7       96.91       76.21      6.82 o 
  -1  -5   7      302.03      311.13     16.43 o 
   0  -5   7      150.00      142.61      6.24 o 
   1  -5   7       60.41       53.17      3.68 o 
   2  -5   7      203.19      225.55      9.43 o 
   3  -5   7      524.51      487.08     26.48 o 
   4  -5   7        9.08       -4.37      5.07 o 
   5  -5   7        0.40       -5.42      4.89 o 
  -5  -4   7        7.74       12.59      9.96 o 
  -4  -4   7        8.40        6.82      5.24 o 
  -3  -4   7      137.28      129.00      9.61 o 
  -2  -4   7       38.51       38.11      5.59 o 
  -1  -4   7        5.47        4.02      2.80 o 
   0  -4   7       66.71       62.03      3.64 o 
   1  -4   7       38.09       34.59      3.85 o 
   2  -4   7        4.44        3.32      2.04 o 
   3  -4   7        0.59        3.60      3.06 o 
   4  -4   7        0.45       -3.32      4.20 o 
   5  -4   7        0.44       -1.92      4.89 o 
  -5  -3   7        6.88        4.37      8.56 o 
  -4  -3   7        6.18        3.06      3.52 o 
  -3  -3   7      813.19      845.65     39.50 o 
  -2  -3   7      284.35      294.35     15.73 o 
  -1  -3   7       81.40       75.33      2.68 o 
   0  -3   7        8.15       16.98      3.50 o 
   1  -3   7       19.67       19.25      2.80 o 
   2  -3   7        4.46        3.32      2.17 o 
   3  -3   7      557.88      570.52     20.25 o 
   4  -3   7       62.60       51.91      9.44 o 
   5  -3   7       39.38       29.37      8.22 o 
  -5  -2   7       42.57       26.57      9.61 o 
  -4  -2   7        0.39        1.03      3.65 o 
  -3  -2   7       16.77       22.29      4.33 o 
  -2  -2   7       19.41       30.94      4.89 o 
  -1  -2   7        1.06       -0.03      1.16 o 
   0  -2   7      138.84      128.30      4.90 o 
   1  -2   7      204.28      211.93     12.59 o 
   2  -2   7        2.56        2.53      1.80 o 
   3  -2   7        0.85       -3.44      2.30 o 
   4  -2   7        4.32       -6.47      5.07 o 
   5  -2   7        1.34       -4.72      5.94 o 
  -5  -1   7       13.25        0.17      9.09 o 
  -4  -1   7        2.65        2.45      5.94 o 
  -3  -1   7        4.40        3.69      2.94 o 
  -2  -1   7      288.92      285.52     18.70 o 
  -1  -1   7       39.87       42.23      2.33 o 
   0  -1   7        4.83        4.61      1.12 o 
   1  -1   7       40.20       40.45      3.03 o 
   2  -1   7       88.54       88.12      4.78 o 
   3  -1   7        0.14       -4.98      3.32 o 
   4  -1   7       42.99       36.36      7.87 o 
   5  -1   7       12.47        9.44      6.82 o 
  -5   0   7      106.21       82.85     11.36 o 
  -4   0   7        0.01       -7.34      4.89 o 
  -3   0   7       38.42       44.76      5.42 o 
  -2   0   7        0.10       -0.06      2.36 o 
  -1   0   7     1413.29     1516.88     40.18 o 
   0   0   7        0.01       -0.24      0.67 o 
   1   0   7     2775.09     2943.41     91.22 o 
   2   0   7        0.00       -1.83      1.76 o 
   3   0   7      179.96      184.76     12.59 o 
   4   0   7        0.04       -4.72      5.24 o 
   5   0   7      146.23      152.77     12.93 o 
  -5   1   7       11.75        4.20      7.69 o 
  -4   1   7        2.45        5.42      6.82 o 
  -3   1   7        4.49        4.63      5.24 o 
  -2   1   7      291.48      313.42     12.19 o 
  -1   1   7       38.47       41.32      2.45 o 
   0   1   7        4.55        4.57      1.20 o 
   1   1   7       41.49       38.33      4.26 o 
   2   1   7       86.90       92.08      8.13 o 
   3   1   7        0.11       -4.46      2.97 o 
   4   1   7       44.07       49.82      8.91 o 
   5   1   7       15.22       15.21      6.64 o 
  -5   2   7       44.98       52.79     12.59 o 
  -4   2   7        0.37       -5.07      5.94 o 
  -3   2   7       16.68       15.91      5.94 o 
  -2   2   7       24.12       28.11      3.45 o 
  -1   2   7        1.07       -1.11      1.10 o 
   0   2   7      150.66      131.02      4.57 o 
   1   2   7      206.86      209.29      6.25 o 
   2   2   7        3.86        3.23      1.73 o 
   3   2   7        0.00        2.10      4.20 o 
   4   2   7        3.99       -3.15      5.24 o 
   5   2   7        1.41        3.32      6.12 o 
  -5   3   7        6.71        2.45      8.56 o 
  -4   3   7        7.24        6.29      6.82 o 
  -3   3   7      795.61      890.40     48.07 o 
  -2   3   7      280.25      277.51      8.67 o 
  -1   3   7       87.79       80.26      3.42 o 
   0   3   7        8.06       11.52      2.19 o 
   1   3   7       16.66       17.70      4.54 o 
   2   3   7        4.77        3.29      1.81 o 
   3   3   7      565.73      582.33     18.85 o 
   4   3   7       73.65       61.53      5.42 o 
   5   3   7       41.45       32.91      4.18 o 
  -5   4   7        7.20        5.07      8.22 o 
  -4   4   7        7.77        2.80      6.82 o 
  -3   4   7      134.75      147.32      9.35 o 
  -2   4   7       34.37       41.38      2.78 o 
  -1   4   7        6.07        6.79      1.59 o 
   0   4   7       68.62       57.42      3.52 o 
   1   4   7       45.73       36.53      4.02 o 
   2   4   7        2.47        1.22      2.80 o 
   3   4   7        0.81        0.73      2.76 o 
   4   4   7        0.94       -2.69      2.56 o 
   5   4   7        0.67       -1.72      3.19 o 
  -4   5   7       70.54       76.56     12.06 o 
  -3   5   7      136.19      119.64     12.32 o 
  -2   5   7       90.66       78.95      4.87 o 
  -1   5   7      288.71      324.31      9.89 o 
   0   5   7      146.32      140.18      8.74 o 
   1   5   7       58.28       52.26      4.89 o 
   2   5   7      239.72      220.94     12.93 o 
   3   5   7      544.51      562.84     29.02 o 
   4   5   7       13.22       13.21      3.57 o 
   5   5   7        0.72       -1.07      2.90 o 
  -4   6   7       31.68       50.17     10.31 o 
  -3   6   7        2.88        1.45      3.02 o 
  -2   6   7        8.80        4.70      3.67 o 
  -1   6   7      141.82      147.33      6.85 o 
   0   6   7      208.94      201.01     11.54 o 
   1   6   7        6.14        4.54      2.80 o 
   2   6   7      300.94      270.23     15.38 o 
   3   6   7      147.04      120.96      9.44 o 
   4   6   7       31.96       40.90      7.69 o 
   5   6   7       15.12       13.63      6.82 o 
  -4   7   7       11.03       11.19      8.04 o 
  -3   7   7        7.72        5.31      3.52 o 
  -2   7   7       15.45       14.09      3.48 o 
  -1   7   7       72.88       63.52      4.38 o 
   0   7   7        0.74        2.62      2.80 o 
   1   7   7       11.09        9.96      3.85 o 
   2   7   7       26.01       36.53      6.12 o 
   3   7   7        0.18        0.35      4.20 o 
   4   7   7       10.54       24.30      6.82 o 
  -4   8   7       56.65       73.41     12.59 o 
  -3   8   7       82.87       78.63      5.90 o 
  -2   8   7       42.81       38.70      6.55 o 
  -1   8   7       51.22       42.13      5.24 o 
   0   8   7       14.10       18.70      4.37 o 
   1   8   7       17.54       16.26      4.54 o 
   2   8   7       38.79       44.75      6.99 o 
   3   8   7       26.50       30.76      6.47 o 
   4   8   7        4.20        2.10      5.24 o 
  -4   9   7        8.26       10.49      5.16 o 
  -3   9   7       14.67       14.40      5.77 o 
  -2   9   7        5.77        3.61      3.26 o 
  -1   9   7        5.06       -0.70      3.50 o 
   0   9   7       63.08       58.03      6.12 o 
   1   9   7       49.96       56.81      7.34 o 
   2   9   7       25.67       21.15      5.59 o 
   3   9   7       23.76       34.08      6.99 o 
   4   9   7        9.93       13.28      6.29 o 
  -3  10   7       56.26       44.94     20.45 o 
  -2  10   7       16.24       22.20      6.29 o 
  -1  10   7       12.95        6.12      4.37 o 
   0  10   7       61.69       54.54      6.29 o 
   1  10   7        0.66       -5.24      3.50 o 
   2  10   7       10.66       15.73      4.89 o 
   3  10   7        0.03       -1.22      4.37 o 
   4  10   7        1.92       -4.20      5.77 o 
  -3  11   7        2.05       -4.49      3.88 o 
  -2  11   7        9.31        9.26      6.12 o 
  -1  11   7       17.78       12.76      5.42 o 
   0  11   7      156.20      127.95      9.79 o 
   1  11   7        3.03        0.87      3.67 o 
   2  11   7        8.01        2.27      4.02 o 
   3  11   7        1.28        2.27      5.07 o 
  -2  12   7       28.70       43.00      8.56 o 
  -1  12   7        4.53        3.85      4.37 o 
   0  12   7        2.86        7.17      4.72 o 
   1  12   7       17.06       18.70      5.77 o 
   2  12   7        0.89        3.32      4.37 o 
   3  12   7        2.13        5.07      5.42 o 
  -2  13   7        0.13        7.17      5.59 o 
  -1  13   7       31.49       39.68      8.04 o 
   0  13   7        6.42        1.05      4.37 o 
   1  13   7        1.15        0.70      4.37 o 
   2  13   7        5.68       10.66      5.24 o 
  -1  14   7        8.15        4.89      6.47 o 
   0  14   7        1.43       -5.07      4.20 o 
   1  14   7       12.20        7.34      5.94 o 
   0 -14   8        0.51        3.50      5.07 o 
  -1 -13   8        1.25       -5.24      4.72 o 
   0 -13   8        8.93       14.16      5.59 o 
  -2 -12   8       11.01       10.31      6.47 o 
  -1 -12   8        0.81       -3.15      4.89 o 
   0 -12   8       10.55        8.04      5.07 o 
   2 -12   8        2.51        3.32      5.77 o 
  -3 -11   8        9.49        9.44      5.59 o 
  -2 -11   8        3.45        2.45      5.24 o 
  -1 -11   8       56.04       63.45      7.69 o 
   0 -11   8       21.82       22.72      5.77 o 
   1 -11   8        8.04        9.82      3.61 o 
   2 -11   8        2.12        1.57      5.77 o 
   3 -11   8       15.26        5.42      6.12 o 
  -3 -10   8        0.00        4.37      5.59 o 
  -2 -10   8        6.25        4.72      4.54 o 
  -1 -10   8        3.17        4.20      4.37 o 
   0 -10   8       15.32       17.30      5.07 o 
   1 -10   8       20.55       20.93      3.78 o 
   2 -10   8        1.89        1.05      6.12 o 
   3 -10   8        1.30       -4.54      5.94 o 
  -4  -9   8       23.57       20.45      7.34 o 
  -3  -9   8       28.60       21.50      6.64 o 
  -2  -9   8        0.42       -3.67      4.37 o 
  -1  -9   8       72.48       63.45      6.64 o 
   0  -9   8       29.34       27.97      5.42 o 
   1  -9   8        3.09        4.11      4.98 o 
   2  -9   8       11.04        3.85      5.94 o 
   3  -9   8       20.06        0.52      5.59 o 
  -4  -8   8       49.59       35.66      8.22 o 
  -3  -8   8       11.08        5.24      5.59 o 
  -2  -8   8        3.34       -1.92      4.37 o 
  -1  -8   8      189.81      174.27     11.71 o 
   0  -8   8       20.92       24.30      4.89 o 
   1  -8   8      251.95      226.18     13.11 o 
   2  -8   8       78.94       88.80      7.52 o 
   3  -8   8       27.64        8.74      6.29 o 
   4  -8   8        0.15       -3.32      5.42 o 
  -3  -7   8       21.60       20.10      6.47 o 
  -2  -7   8       19.46       21.15      5.07 o 
  -1  -7   8       43.38       36.18      5.77 o 
   0  -7   8        9.81        9.84      2.77 o 
   1  -7   8       15.24       17.69      3.40 o 
   2  -7   8      935.63     1015.85     34.09 o 
   3  -7   8        5.79        1.40      4.89 o 
   4  -7   8        6.06       -2.27      5.59 o 
  -3  -6   8        9.82        4.37      5.07 o 
  -2  -6   8       93.01       90.37      7.87 o 
  -1  -6   8        0.11        0.87      2.97 o 
   0  -6   8        5.39        6.16      2.26 o 
   1  -6   8      105.04      100.12      5.57 o 
   2  -6   8       54.95       72.41      5.77 o 
   3  -6   8       18.98        9.79      6.29 o 
   4  -6   8        6.16       -1.40      5.24 o 
  -4  -5   8       64.79       50.52      8.39 o 
  -3  -5   8       85.78       62.40      6.99 o 
  -2  -5   8        8.78        7.69      3.85 o 
  -1  -5   8       32.81       38.80      4.89 o 
   0  -5   8       12.09       13.01      2.69 o 
   1  -5   8        0.01       -1.29      1.89 o 
   2  -5   8      360.73      384.62     14.63 o 
   3  -5   8       88.42       86.92      6.64 o 
   4  -5   8        2.93       -2.80      4.54 o 
  -4  -4   8       35.67       34.01      6.09 o 
  -3  -4   8      170.44      173.05     11.71 o 
  -2  -4   8        0.89        0.17      3.50 o 
  -1  -4   8      101.37       98.93      7.17 o 
   0  -4   8       12.06       14.77      2.66 o 
   1  -4   8       94.09       86.84      4.87 o 
   2  -4   8        1.00       -0.23      3.15 o 
   3  -4   8      308.16      314.82     16.52 o 
   4  -4   8       58.88       24.12      7.52 o 
   5  -4   8        6.62        4.89      6.82 o 
  -5  -3   8       26.66       36.71     11.36 o 
  -4  -3   8        4.61        3.53      4.43 o 
  -3  -3   8      157.99      163.92      8.73 o 
  -2  -3   8      273.92      266.56     14.86 o 
  -1  -3   8       18.93       22.02      3.85 o 
   0  -3   8      430.87      425.04     15.21 o 
   1  -3   8        5.38        2.99      1.84 o 
   2  -3   8       11.79       11.53      3.41 o 
   3  -3   8       20.32       14.56      3.93 o 
   4  -3   8        4.28        1.22      5.94 o 
   5  -3   8        0.22       -0.17      5.07 o 
  -5  -2   8        0.00        3.15      9.44 o 
  -4  -2   8        0.50       -3.67      6.99 o 
  -3  -2   8      224.99      234.36     10.79 o 
  -2  -2   8       33.01       39.73      8.56 o 
  -1  -2   8       69.84       64.49      2.98 o 
   0  -2   8      503.19      457.79     13.13 o 
   1  -2   8      120.70      116.02      5.61 o 
   2  -2   8        0.01       -1.74      1.93 o 
   3  -2   8      102.51       91.77      9.09 o 
   4  -2   8       90.90      104.53     10.31 o 
   5  -2   8       13.16       14.68      7.17 o 
  -5  -1   8        3.51        4.02      9.44 o 
  -4  -1   8        2.85        6.29      8.04 o 
  -3  -1   8       22.40       33.79     10.40 o 
  -2  -1   8        2.02        0.45      2.46 o 
  -1  -1   8      172.82      166.31      5.64 o 
   0  -1   8      151.01      147.94      7.59 o 
   1  -1   8       46.04       41.20      3.58 o 
   2  -1   8       12.12       10.42      2.68 o 
   3  -1   8        3.27       -6.82      4.54 o 
   4  -1   8       21.72       20.63      6.99 o 
   5  -1   8        0.27       -5.24      5.24 o 
  -5   0   8        0.04        2.80      9.09 o 
  -4   0   8       37.79       42.82      9.61 o 
  -3   0   8        0.03       -4.94      6.55 o 
  -2   0   8       56.28       53.93      6.21 o 
  -1   0   8        0.00       -1.91      1.73 o 
   0   0   8      154.36      140.16      6.23 o 
   1   0   8        0.01        0.41      1.76 o 
   2   0   8      121.95       92.41      5.12 o 
   3   0   8        0.07       -6.29      4.20 o 
   4   0   8        1.38       -0.35      5.42 o 
   5   0   8        0.00       -2.62      6.82 o 
  -5   1   8        4.02       -7.69      8.22 o 
  -4   1   8        2.41       -4.20      6.64 o 
  -3   1   8       21.64       28.14      8.56 o 
  -2   1   8        2.36        1.37      1.55 o 
  -1   1   8      166.01      172.58      5.84 o 
   0   1   8      154.51      143.88      5.00 o 
   1   1   8       41.49       38.44      2.34 o 
   2   1   8       13.85       11.29      2.68 o 
   3   1   8        2.78        0.17      4.54 o 
   4   1   8       21.79       34.61      8.22 o 
   5   1   8        0.38        0.17      5.77 o 
  -5   2   8        0.04      -12.32      8.22 o 
  -4   2   8        0.48       -0.35      6.99 o 
  -3   2   8      231.82      255.20     18.00 o 
  -2   2   8       31.35       37.80      4.83 o 
  -1   2   8       70.45       61.57      3.00 o 
   0   2   8      503.85      464.05     13.31 o 
   1   2   8      120.96      110.76      4.06 o 
   2   2   8        0.05       -0.71      1.51 o 
   3   2   8      105.87       93.34      8.39 o 
   4   2   8      100.07      111.87     10.31 o 
   5   2   8       13.55       15.56      7.17 o 
  -5   3   8       26.50       22.37     10.66 o 
  -4   3   8        4.24       -2.27      5.42 o 
  -3   3   8      151.34      165.18     13.46 o 
  -2   3   8      263.84      283.05      9.05 o 
  -1   3   8       19.34       23.61      2.29 o 
   0   3   8      429.32      406.89     11.86 o 
   1   3   8        5.94        1.67      2.97 o 
   2   3   8       10.87       16.71      2.94 o 
   3   3   8       25.06       13.23      3.70 o 
   4   3   8        2.84        1.98      2.81 o 
   5   3   8        0.61       -0.68      2.80 o 
  -4   4   8       34.27       31.29      9.61 o 
  -3   4   8      168.12      172.87     13.81 o 
  -2   4   8        1.71       -0.07      1.70 o 
  -1   4   8       97.48       97.28      4.08 o 
   0   4   8       12.78       13.84      5.07 o 
   1   4   8       97.12       89.07      4.88 o 
   2   4   8        0.50        0.52      3.15 o 
   3   4   8      331.95      352.56     20.98 o 
   4   4   8       72.25       77.78      5.33 o 
   5   4   8        9.09        4.72      3.40 o 
  -4   5   8       62.75       56.63     11.54 o 
  -3   5   8       78.09       61.35      7.87 o 
  -2   5   8        5.99        5.73      2.65 o 
  -1   5   8       34.96       35.95      2.72 o 
   0   5   8       11.70       13.63      2.66 o 
   1   5   8        0.11        2.10      2.80 o 
   2   5   8      365.34      325.99     17.83 o 
   3   5   8       98.90      101.03      8.91 o 
   4   5   8        2.85        0.35      3.19 o 
  -4   6   8       96.54      101.56     11.36 o 
  -3   6   8        9.21        7.19      4.11 o 
  -2   6   8       86.65       83.86      5.23 o 
  -1   6   8        0.08        0.26      2.04 o 
   0   6   8        5.96        7.17      3.32 o 
   1   6   8      109.28       95.26      7.34 o 
   2   6   8       64.24       75.34      7.17 o 
   3   6   8       25.54       22.20      6.12 o 
   4   6   8        5.37        6.12      5.59 o 
  -4   7   8      162.75      176.89     15.56 o 
  -3   7   8       19.33       21.49      4.72 o 
  -2   7   8       20.57       19.13      3.98 o 
  -1   7   8       43.75       44.79      4.62 o 
   0   7   8       12.36        7.52      3.50 o 
   1   7   8       14.86       15.21      4.72 o 
   2   7   8     1011.74      997.20     47.72 o 
   3   7   8        7.28        2.10      4.37 o 
   4   7   8        4.89        6.82      5.77 o 
  -4   8   8       46.87       49.99     11.54 o 
  -3   8   8       10.96        7.52      4.20 o 
  -2   8   8        4.23        9.31      3.58 o 
  -1   8   8      169.92      164.48     11.01 o 
   0   8   8       18.35       24.12      5.24 o 
   1   8   8      259.77      234.05     13.98 o 
   2   8   8       83.45       87.57      7.87 o 
   3   8   8       32.78       38.28      7.17 o 
   4   8   8        0.08       -4.37      4.72 o 
  -3   9   8       25.88       38.53     15.47 o 
  -2   9   8        0.33       -4.70      3.14 o 
  -1   9   8       74.97       55.93      6.47 o 
   0   9   8       31.38       29.37      5.94 o 
   1   9   8        3.82       -4.20      3.32 o 
   2   9   8       11.10       11.54      5.07 o 
   3   9   8       30.22       34.61      7.34 o 
   4   9   8        5.29       -0.70      6.29 o 
  -3  10   8        0.13        0.58      3.98 o 
  -2  10   8        4.97       -4.54      4.72 o 
  -1  10   8        4.38       -5.24      3.85 o 
   0  10   8       16.75       13.98      5.24 o 
   1  10   8       22.87       20.63      5.42 o 
   2  10   8        2.83        1.22      4.20 o 
   3  10   8        1.10       -0.87      4.54 o 
  -3  11   8        8.51        3.50      4.75 o 
  -2  11   8        2.74        0.52      4.72 o 
  -1  11   8       56.03       61.88      8.91 o 
   0  11   8       24.29       18.70      5.94 o 
   1  11   8       10.52       12.06      4.89 o 
   2  11   8        4.77        1.57      4.20 o 
   3  11   8       15.94       18.00      6.29 o 
  -2  12   8       10.84       16.43      7.17 o 
  -1  12   8        1.18        2.97      5.07 o 
   0  12   8       13.50        6.99      5.24 o 
   1  12   8       15.04       18.53      5.59 o 
   2  12   8        3.62       -1.92      4.02 o 
  -1  13   8        1.17       -3.15      5.24 o 
   0  13   8       11.14       13.98      6.12 o 
   1  13   8       41.03       52.61      8.39 o 
   2  13   8        0.21       -4.37      4.37 o 
   0  14   8        0.50        1.05      5.42 o 
  -1 -13   9        3.33        9.61      6.47 o 
   0 -13   9        0.19       -3.50      4.89 o 
  -2 -12   9       10.49        5.24      5.94 o 
  -1 -12   9        7.85       12.76      6.64 o 
   0 -12   9        7.04        2.97      4.72 o 
   2 -12   9        0.12        4.20      7.69 o 
  -2 -11   9        0.63        1.05      5.24 o 
  -1 -11   9        7.12       14.33      5.77 o 
   0 -11   9       39.26       47.89      7.17 o 
   1 -11   9        6.31        4.02      4.20 o 
   2 -11   9        5.13       -2.27      5.77 o 
  -3 -10   9        1.85        1.75      5.94 o 
  -2 -10   9        0.24       -6.29      4.89 o 
  -1 -10   9       10.99       13.81      5.77 o 
   0 -10   9        3.93        3.85      3.85 o 
   1 -10   9       34.05       43.70      6.64 o 
   2 -10   9        0.14       -3.85      5.94 o 
   3 -10   9        0.03       -6.29      6.64 o 
  -3  -9   9        4.95       -4.72      5.59 o 
  -2  -9   9       37.72       26.39      6.82 o 
  -1  -9   9       17.82       17.48      5.77 o 
   0  -9   9        8.72       11.36      4.37 o 
   1  -9   9       11.16        9.88      3.40 o 
   2  -9   9        0.21       -3.50      4.72 o 
   3  -9   9       11.70        8.22      6.82 o 
  -3  -8   9        3.46       -2.62      5.59 o 
  -2  -8   9        6.35        5.94      5.24 o 
  -1  -8   9        2.76        0.70      3.32 o 
   0  -8   9        5.98        5.42      3.50 o 
   1  -8   9       10.90        9.97      3.38 o 
   2  -8   9       47.77       60.64      5.40 o 
   3  -8   9       12.87        2.80      6.29 o 
   4  -8   9        3.50        0.00      7.34 o 
  -4  -7   9       24.20       18.18      7.52 o 
  -3  -7   9        0.19       -7.34      4.89 o 
  -2  -7   9       32.76       27.79      6.29 o 
  -1  -7   9        5.61        5.94      4.20 o 
   0  -7   9       21.40       16.26      4.54 o 
   1  -7   9       48.93       56.52      5.27 o 
   2  -7   9       24.63       32.85      5.94 o 
   3  -7   9        8.35        4.02      5.77 o 
   4  -7   9        5.60       -0.17      5.42 o 
  -4  -6   9       52.01       29.02      8.04 o 
  -3  -6   9       28.11       27.44      6.82 o 
  -2  -6   9        8.08        1.92      4.37 o 
  -1  -6   9      162.53      154.87     10.31 o 
   0  -6   9       19.01       24.12      4.89 o 
   1  -6   9        2.68        8.78      3.23 o 
   2  -6   9      255.59      284.05     11.97 o 
   3  -6   9        0.57       -1.05      4.72 o 
   4  -6   9        1.73       -5.42      5.42 o 
  -4  -5   9        0.35       -0.70      5.77 o 
  -3  -5   9       12.25       12.24      5.42 o 
  -2  -5   9       58.79       46.32      5.59 o 
  -1  -5   9        6.20        6.82      3.50 o 
   0  -5   9       80.75       79.34      4.57 o 
   1  -5   9      402.77      416.04     19.23 o 
   2  -5   9      107.01      117.07      6.69 o 
   3  -5   9        7.95        3.68      3.06 o 
   4  -5   9       15.01        6.82      6.29 o 
  -4  -4   9       85.93       75.34     10.31 o 
  -3  -4   9        4.69       -0.70      4.54 o 
  -2  -4   9       97.95       97.01      8.04 o 
  -1  -4   9       86.54       74.11      6.47 o 
   0  -4   9        5.50        7.47      2.41 o 
   1  -4   9        0.73        3.01      3.32 o 
   2  -4   9      172.25      172.47      8.30 o 
   3  -4   9       30.87       30.52      5.77 o 
   4  -4   9        0.16       -0.17      5.77 o 
  -4  -3   9        1.16        2.49      4.49 o 
  -3  -3   9      134.83      142.73      8.06 o 
  -2  -3   9       74.17       82.10      8.83 o 
  -1  -3   9       13.67       16.78      4.20 o 
   0  -3   9        6.25        6.75      2.26 o 
   1  -3   9       25.91       26.22      3.36 o 
   2  -3   9       44.13       49.41      4.61 o 
   3  -3   9       84.52       72.39      5.29 o 
   4  -3   9        0.00        3.85      5.59 o 
  -4  -2   9        0.02       -3.32      7.17 o 
  -3  -2   9        0.86        1.91      3.31 o 
  -2  -2   9       29.40       38.82      4.63 o 
  -1  -2   9       15.33       20.73      3.33 o 
   0  -2   9       53.06       49.64      5.24 o 
   1  -2   9       93.72       88.61      5.00 o 
   2  -2   9       33.63       37.92      4.36 o 
   3  -2   9       37.65       22.00      4.06 o 
   4  -2   9      111.21      101.03     10.31 o 
  -4  -1   9        6.56       -1.22      8.04 o 
  -3  -1   9       44.57       59.87      6.08 o 
  -2  -1   9       81.48       80.28      5.25 o 
  -1  -1   9        6.41        5.76      1.75 o 
   0  -1   9      590.68      571.43     13.05 o 
   1  -1   9       24.23       25.20      5.33 o 
   2  -1   9       33.74       32.69      3.99 o 
   3  -1   9       38.13       35.93      4.85 o 
   4  -1   9        3.33       -0.52      5.94 o 
   5  -1   9        0.35       -5.94      6.12 o 
  -4   0   9        0.00       -5.77      6.12 o 
  -3   0   9       30.53       36.90      4.98 o 
  -2   0   9        0.03       -3.91      2.60 o 
  -1   0   9        1.14        1.48      1.41 o 
   0   0   9        0.04       -0.47      1.97 o 
   1   0   9       59.94       67.29      3.21 o 
   2   0   9        0.00       -0.70      3.15 o 
   3   0   9      142.78      138.79     11.19 o 
   4   0   9        0.03       -8.13      5.42 o 
   5   0   9        4.53        4.37      5.94 o 
  -4   1   9        6.52        7.69      8.04 o 
  -3   1   9       45.30       48.81      5.10 o 
  -2   1   9       80.73       81.99      8.74 o 
  -1   1   9        5.53        4.84      2.46 o 
   0   1   9      607.89      589.27     16.60 o 
   1   1   9       28.44       26.41      2.60 o 
   2   1   9       29.98       31.11      5.07 o 
   3   1   9       34.50       37.41      7.69 o 
   4   1   9        5.45        6.99      6.29 o 
   5   1   9        0.29        4.54      6.29 o 
  -4   2   9        0.00       -2.80      6.12 o 
  -3   2   9        0.92        1.57      5.94 o 
  -2   2   9       26.49       45.58     10.05 o 
  -1   2   9       14.98       19.83      2.34 o 
   0   2   9       56.34       52.57      2.90 o 
   1   2   9       95.98       82.68      4.98 o 
   2   2   9       31.33       35.61      3.22 o 
   3   2   9       38.32       23.04      4.11 o 
  -4   3   9        0.79       -2.97      7.17 o 
  -3   3   9      132.82      126.38     11.36 o 
  -2   3   9       73.80       79.27      3.93 o 
  -1   3   9       14.08       15.09      2.29 o 
   0   3   9       10.14       19.47      6.40 o 
   1   3   9       27.04       28.55      3.52 o 
   2   3   9       45.41       46.33      3.40 o 
   3   3   9       75.82       82.06      5.20 o 
   4   3   9        0.17       -1.85      2.52 o 
  -4   4   9       79.40       74.46     10.31 o 
  -3   4   9        5.15        4.89      6.12 o 
  -2   4   9       94.79       91.19      4.38 o 
  -1   4   9       83.72       80.55      4.94 o 
   0   4   9        6.31        6.73      2.35 o 
   1   4   9        1.00        1.22      2.10 o 
   2   4   9      196.19      181.44     11.89 o 
   3   4   9       31.12       43.90      5.33 o 
   4   4   9        0.01       -0.81      2.88 o 
  -4   5   9        0.22       10.14      8.22 o 
  -3   5   9       11.96        5.94      6.12 o 
  -2   5   9       53.02       55.28      4.37 o 
  -1   5   9        6.87       21.51      8.86 o 
   0   5   9       85.38       72.61      4.51 o 
   1   5   9      425.87      393.98     20.80 o 
   2   5   9      115.83      127.07      9.61 o 
   3   5   9        8.19       11.89      5.24 o 
   4   5   9       18.36       20.17      5.33 o 
  -4   6   9       49.49       51.91     10.84 o 
  -3   6   9       30.59       32.69      8.04 o 
  -2   6   9        8.74        8.67      3.10 o 
  -1   6   9      155.92      148.26      5.82 o 
   0   6   9       17.10       20.10      4.72 o 
   1   6   9        1.23       13.28      4.37 o 
   2   6   9      275.54      294.35     17.13 o 
   3   6   9        0.26       -0.87      4.20 o 
   4   6   9        1.23       -0.52      5.24 o 
  -4   7   9       22.81       38.45     11.01 o 
  -3   7   9        0.07       -2.68      3.52 o 
  -2   7   9       32.55       46.75      5.07 o 
  -1   7   9        4.82        9.18      3.15 o 
   0   7   9       22.07       19.23      4.72 o 
   1   7   9       48.11       47.37      5.94 o 
   2   7   9       33.57       39.85      6.82 o 
   3   7   9       11.93       11.89      5.59 o 
   4   7   9        6.41       11.89      6.64 o 
  -3   8   9        3.86        2.56      4.06 o 
  -2   8   9        5.64        9.28      4.28 o 
  -1   8   9        3.62        3.85      4.20 o 
   0   8   9        6.39        4.72      4.02 o 
   1   8   9       12.79        3.15      4.72 o 
   2   8   9       56.16       67.47      6.99 o 
   3   8   9       15.03       21.32      6.12 o 
   4   8   9        4.27        3.85      6.12 o 
  -3   9   9        6.26        8.51      4.78 o 
  -2   9   9       33.03       30.06      5.12 o 
  -1   9   9       17.86       23.42      6.12 o 
   0   9   9        9.45        5.77      4.89 o 
   1   9   9        9.83       10.66      4.72 o 
   2   9   9        0.37       -2.97      3.50 o 
   3   9   9       11.19       16.43      6.29 o 
  -3  10   9        1.43       -3.49      4.28 o 
  -2  10   9        0.36       -3.32      5.07 o 
  -1  10   9       13.84       11.89      5.59 o 
   0  10   9        2.43       -0.52      3.67 o 
   1  10   9       36.29       43.87      6.99 o 
   2  10   9        0.55        0.00      4.20 o 
   3  10   9        0.20       -1.05      4.89 o 
  -2  11   9        0.70        5.94      6.12 o 
  -1  11   9        7.26        4.72      5.42 o 
   0  11   9       42.25       51.39      8.04 o 
   1  11   9        5.76        6.29      4.89 o 
   2  11   9        6.69        0.00      4.72 o 
   3  11   9        1.09        3.85      5.42 o 
  -2  12   9        9.16        4.02      6.12 o 
  -1  12   9        5.73       10.31      6.12 o 
   0  12   9       10.72        5.94      5.07 o 
   1  12   9       30.81       43.35      7.52 o 
   2  12   9        0.57       -1.75      4.72 o 
  -1  13   9        3.33        9.26      6.29 o 
   0  13   9        0.38       -3.15      5.24 o 
   1  13   9        4.26        4.72      5.59 o 
  -1 -12  10        2.97        3.85      5.94 o 
   0 -12  10        2.65       -1.40      4.37 o 
  -2 -11  10        4.93        2.62      6.12 o 
  -1 -11  10       11.47       19.05      6.29 o 
   0 -11  10        0.50       -2.10      4.02 o 
   1 -11  10        0.19       -5.42      4.20 o 
   2 -11  10        0.00       -3.85      5.94 o 
  -2 -10  10        6.39        7.52      5.94 o 
  -1 -10  10        5.27        8.22      5.59 o 
   0 -10  10        8.53        6.47      4.54 o 
   1 -10  10       19.33       19.23      5.59 o 
   2 -10  10       38.75       35.13      8.91 o 
  -3  -9  10        0.54       -4.02      5.24 o 
  -2  -9  10       31.15       39.68      8.04 o 
  -1  -9  10       93.95       83.90      8.04 o 
   0  -9  10       43.11       57.68      7.69 o 
   1  -9  10        1.78        0.17      4.20 o 
   2  -9  10        8.82        5.07      6.47 o 
   3  -9  10        7.31        4.89      6.82 o 
  -3  -8  10        1.83       -4.20      5.59 o 
  -2  -8  10       15.77        9.61      5.77 o 
  -1  -8  10       87.16       74.81      7.52 o 
   0  -8  10       49.72       50.69      7.17 o 
   1  -8  10       11.30        6.98      3.51 o 
   2  -8  10        1.44        3.73      3.30 o 
   3  -8  10        0.31       -1.05      6.29 o 
  -3  -7  10        3.72        1.40      5.94 o 
  -2  -7  10        2.63        0.87      4.89 o 
  -1  -7  10       32.60       45.27      6.64 o 
   0  -7  10       14.67       12.24      4.37 o 
   1  -7  10        6.40       13.45      3.74 o 
   2  -7  10       71.53       63.96      5.12 o 
   3  -7  10        0.85       -7.60      5.07 o 
  -4  -6  10       23.01       14.86      7.69 o 
  -3  -6  10       11.84       12.93      6.12 o 
  -2  -6  10        0.15       -6.03      4.02 o 
  -1  -6  10        3.11        7.34      3.67 o 
   0  -6  10       64.16       55.41      5.94 o 
   1  -6  10      248.82      276.74     20.36 o 
   2  -6  10      126.67      128.83      9.09 o 
   3  -6  10        9.16        4.72      5.24 o 
   4  -6  10        0.11        0.52      5.94 o 
  -4  -5  10      127.68      118.86     11.01 o 
  -3  -5  10       27.77       24.65      6.47 o 
  -2  -5  10        1.85        4.72      4.20 o 
  -1  -5  10        8.60        9.09      4.02 o 
   0  -5  10       16.78       26.92      5.42 o 
   1  -5  10       58.55       61.10      4.98 o 
   2  -5  10      392.24      412.93     16.61 o 
   3  -5  10        6.37        3.35      3.10 o 
   4  -5  10        0.26       -3.32      5.77 o 
  -4  -4  10        0.07        1.05      4.45 o 
  -3  -4  10       10.42       14.50      4.54 o 
  -2  -4  10       16.54       19.93      5.07 o 
  -1  -4  10        0.01       -3.67      2.97 o 
   0  -4  10        5.07        4.72      2.47 o 
   1  -4  10       96.55       92.57      5.62 o 
   2  -4  10       92.71       88.97      6.02 o 
   3  -4  10        0.21        0.51      2.96 o 
   4  -4  10        2.06        2.45      6.12 o 
  -4  -3  10       53.68       49.91      8.04 o 
  -3  -3  10       43.84       41.90     10.66 o 
  -2  -3  10       63.39       54.72      4.70 o 
  -1  -3  10        5.38        4.21      4.46 o 
   0  -3  10       27.05       30.54      3.61 o 
   1  -3  10        0.01       -3.58      2.39 o 
   2  -3  10       94.30       87.93      5.79 o 
   3  -3  10       47.11       38.35      4.96 o 
   4  -3  10       16.79       -0.70      4.89 o 
  -4  -2  10        5.28        7.34      8.74 o 
  -3  -2  10        1.03       -3.69      3.56 o 
  -2  -2  10        3.47        0.02      2.98 o 
  -1  -2  10      241.00      226.64     15.12 o 
   0  -2  10       87.66       82.61      3.59 o 
   1  -2  10        7.18        5.73      2.81 o 
   2  -2  10       11.80       12.78      4.02 o 
   3  -2  10        1.92        0.88      3.12 o 
   4  -2  10       25.32       23.25      8.22 o 
  -4  -1  10        1.56       -4.37      6.64 o 
  -3  -1  10       36.75       41.32      5.68 o 
  -2  -1  10        6.78        9.78      3.63 o 
  -1  -1  10      135.20      131.80     15.47 o 
   0  -1  10       68.78       66.66      3.17 o 
   1  -1  10      200.37      190.87      8.47 o 
   2  -1  10        0.25       -3.46      2.31 o 
   3  -1  10        7.05       -0.88      2.90 o 
   4  -1  10       14.89       10.14      6.82 o 
  -4   0  10        8.26        7.87      8.22 o 
  -3   0  10        0.06       -4.21      5.86 o 
  -2   0  10       71.18       71.44      5.23 o 
  -1   0  10        0.02       -2.45      1.63 o 
   0   0  10      377.65      330.96     13.02 o 
   1   0  10        0.01       -1.93      1.53 o 
   2   0  10       42.24       37.14      4.54 o 
   3   0  10        0.00       -3.32      4.37 o 
   4   0  10        2.81       -1.40      5.77 o 
  -4   1  10        1.21       -6.29      7.69 o 
  -3   1  10       36.12       32.16      8.91 o 
  -2   1  10        7.33        5.03      3.38 o 
  -1   1  10      136.82      133.66      5.24 o 
   0   1  10       73.84       72.08      8.83 o 
   1   1  10      197.18      204.18      6.66 o 
   2   1  10        0.14       -2.36      1.74 o 
   3   1  10        7.64        6.64      5.77 o 
   4   1  10       14.08       12.06      6.99 o 
  -4   2  10        4.82       -2.10      6.64 o 
  -3   2  10        0.32        6.64      6.47 o 
  -2   2  10        3.14        2.92      3.03 o 
  -1   2  10      244.94      234.34      7.87 o 
   0   2  10       89.50       82.21      4.68 o 
   1   2  10        8.18        7.46      3.32 o 
   2   2  10       10.89        9.07      2.72 o 
   3   2  10        2.58        1.70      2.86 o 
   4   2  10       27.00       27.10      4.20 o 
  -4   3  10       55.56       60.30     12.41 o 
  -3   3  10       40.01       45.45      9.26 o 
  -2   3  10       60.21       67.37      5.05 o 
  -1   3  10        5.72        8.12      2.13 o 
   0   3  10       28.64       29.47      3.23 o 
   1   3  10        0.08        1.73      2.21 o 
   2   3  10       95.84       94.46      5.17 o 
   3   3  10       54.21       42.73     12.06 o 
   4   3  10       17.86       10.52      3.39 o 
  -4   4  10        0.07        4.89      8.22 o 
  -3   4  10       11.88       20.63      7.52 o 
  -2   4  10       15.64       19.26      3.26 o 
  -1   4  10        0.05        1.45      1.87 o 
   0   4  10        3.51        3.82      2.39 o 
   1   4  10       98.62       90.55      5.38 o 
   2   4  10       87.90       97.01      8.39 o 
   3   4  10        0.48       -2.17      2.49 o 
   4   4  10        4.25        4.18      3.39 o 
  -4   5  10      124.62      117.29     12.41 o 
  -3   5  10       24.91       28.32      8.56 o 
  -2   5  10        2.08        3.51      2.84 o 
  -1   5  10        9.07        8.68      2.46 o 
   0   5  10       16.93       20.41      3.48 o 
   1   5  10       67.87       76.56      7.17 o 
   2   5  10      407.07      398.53     22.02 o 
   3   5  10        4.74        4.20      5.42 o 
   4   5  10        0.59       -7.34      4.89 o 
  -4   6  10       20.28       20.98      9.44 o 
  -3   6  10       11.04       18.53      7.87 o 
  -2   6  10        0.43        1.17      7.43 o 
  -1   6  10        2.58        2.85      2.34 o 
   0   6  10       62.52       57.16      5.94 o 
   1   6  10      260.72      269.88     15.91 o 
   2   6  10      138.22      140.18     10.49 o 
   3   6  10        8.39        6.99      5.24 o 
   4   6  10        0.35       -1.57      5.42 o 
  -3   7  10        3.17        0.52      7.17 o 
  -2   7  10        3.43        0.81      3.33 o 
  -1   7  10       35.64       47.30      7.87 o 
   0   7  10       15.25       10.31      4.54 o 
   1   7  10        6.69       12.24      5.24 o 
   2   7  10       80.22       72.19      7.52 o 
   3   7  10        0.57       -1.75      4.54 o 
   4   7  10        0.28       -6.12      5.94 o 
  -3   8  10        1.85        7.17      6.99 o 
  -2   8  10       13.78       10.84      3.90 o 
  -1   8  10       88.74       88.80      8.04 o 
   0   8  10       52.06       51.04      7.69 o 
   1   8  10       10.94        9.26      5.24 o 
   2   8  10        3.73       -2.27      4.37 o 
   3   8  10        0.13       -1.40      5.07 o 
  -3   9  10        0.86       -5.72      3.81 o 
  -2   9  10       28.88       30.94      5.60 o 
  -1   9  10       99.07       84.25      8.22 o 
   0   9  10       44.40       67.30      8.74 o 
   1   9  10        1.71        0.87      4.20 o 
   2   9  10       10.71        9.79      4.89 o 
   3   9  10        7.49       12.41      6.47 o 
  -2  10  10        4.48       -0.35      5.07 o 
  -1  10  10        4.30        9.44      5.59 o 
   0  10  10        7.14        7.34      5.07 o 
   1  10  10       21.33       20.98      5.94 o 
   2  10  10       43.20       58.21      8.56 o 
   3  10  10        3.31        2.45      5.94 o 
  -2  11  10        4.12        1.05      5.59 o 
  -1  11  10       12.08        2.97      5.24 o 
   0  11  10        1.03       -1.75      4.72 o 
   1  11  10        0.74       -0.52      4.37 o 
   2  11  10        0.01        2.97      4.72 o 
  -1  12  10        2.78       -0.87      5.77 o 
   0  12  10        2.59        2.45      5.42 o 
   1  12  10        2.06       -0.17      4.72 o 
  -1 -11  11        1.62       -1.22      4.89 o 
   0 -11  11        2.99        6.29      5.42 o 
   1 -11  11        1.11       -0.35      4.37 o 
  -2 -10  11        2.58        6.29      5.77 o 
  -1 -10  11       38.98       39.68      7.52 o 
   0 -10  11        9.89       15.21      5.94 o 
   1 -10  11        2.07        7.69      4.89 o 
   2 -10  11        0.11        2.10      6.64 o 
  -2  -9  11       42.29       38.45      7.69 o 
  -1  -9  11        0.85        7.52      4.72 o 
   0  -9  11       10.28        1.92      4.37 o 
   1  -9  11        1.80       -1.40      4.54 o 
   2  -9  11        2.75        1.57      6.47 o 
  -3  -8  11        0.48       -8.13      5.42 o 
  -2  -8  11        9.75        9.26      5.59 o 
  -1  -8  11        0.21        4.89      4.72 o 
   0  -8  11        1.57        3.67      4.54 o 
   1  -8  11       12.03       22.02      5.94 o 
   2  -8  11        8.47        5.22      3.78 o 
   3  -8  11        2.00        4.89      6.29 o 
  -3  -7  11        5.28        5.59      6.29 o 
  -2  -7  11       63.45       52.61      8.22 o 
  -1  -7  11        3.16       -0.17      4.02 o 
   0  -7  11        6.97       10.14      4.89 o 
   1  -7  11      581.36      648.71     23.46 o 
   2  -7  11        0.39       -1.55      3.32 o 
   3  -7  11        1.56       -2.97      6.12 o 
  -3  -6  11        2.08       -5.42      5.24 o 
  -2  -6  11        9.28        5.42      4.72 o 
  -1  -6  11       14.25       24.12      5.94 o 
   0  -6  11       36.91       43.87      6.99 o 
   1  -6  11       67.30       84.18      6.11 o 
   2  -6  11       93.00       95.36      6.47 o 
   3  -6  11       16.38        8.04      6.29 o 
  -3  -5  11        4.23        8.39      4.49 o 
  -2  -5  11        3.79       -0.35      3.67 o 
  -1  -5  11       15.34       19.05      4.89 o 
   0  -5  11       18.53       23.07      5.59 o 
   1  -5  11      372.81      368.62     14.58 o 
   2  -5  11        5.34       10.51      3.81 o 
   3  -5  11        1.36       -0.29      3.28 o 
   4  -5  11        0.21       -8.65      5.77 o 
  -4  -4  11       69.14       60.23      7.81 o 
  -3  -4  11        0.40        1.54      3.97 o 
  -2  -4  11        0.67       -1.34      3.23 o 
  -1  -4  11       42.12       43.00      6.64 o 
   0  -4  11      202.95      210.98     13.11 o 
   1  -4  11       64.76       58.65      5.51 o 
   2  -4  11      190.64      207.04      9.94 o 
   3  -4  11       54.57       51.72      6.64 o 
   4  -4  11        0.06       -6.64      4.89 o 
  -4  -3  11        1.12        4.72      9.44 o 
  -3  -3  11        3.56        0.52      3.85 o 
  -2  -3  11        2.37       -0.94      3.10 o 
  -1  -3  11       87.39       73.06      6.82 o 
   0  -3  11       88.72       91.25      4.03 o 
   1  -3  11        9.86        6.65      3.44 o 
   2  -3  11       33.79       34.10      5.25 o 
   3  -3  11       20.13       19.88      8.13 o 
   4  -3  11        0.47       -6.99      5.07 o 
  -4  -2  11       12.40       11.54      9.26 o 
  -3  -2  11       51.78       60.84      6.51 o 
  -2  -2  11       11.03        6.16      3.52 o 
  -1  -2  11      180.44      176.02     11.71 o 
   0  -2  11       30.24       36.58      3.14 o 
   1  -2  11        0.15       -4.02      2.71 o 
   2  -2  11        0.01       -4.16      2.77 o 
   3  -2  11       57.38       61.05      5.20 o 
   4  -2  11        1.49       -0.87      6.47 o 
  -4  -1  11        1.25       -7.69      7.34 o 
  -3  -1  11       12.27        9.68      4.46 o 
  -2  -1  11        0.01       -2.91      3.28 o 
  -1  -1  11        0.11       -2.80      3.15 o 
   0  -1  11        2.28        2.46      2.35 o 
   1  -1  11       49.99       48.34      3.22 o 
   2  -1  11        1.95       -0.82      2.98 o 
   3  -1  11       15.84       18.31      4.36 o 
   4  -1  11        9.17        3.50      5.59 o 
  -4   0  11        0.02       -4.37      8.22 o 
  -3   0  11       21.88       28.72      5.23 o 
  -2   0  11        0.00       -1.10      3.26 o 
  -1   0  11        5.44        2.45      4.37 o 
   0   0  11        0.03        0.86      2.27 o 
   1   0  11        9.40       10.82      2.37 o 
   2   0  11        0.06        0.87      3.85 o 
   3   0  11       81.35       76.20      7.69 o 
   4   0  11        0.03        4.02      6.64 o 
  -4   1  11        1.56       -7.69      8.04 o 
  -3   1  11       12.77        6.99      6.99 o 
  -2   1  11        0.01       -2.66      2.78 o 
  -1   1  11        0.09        1.81      1.99 o 
   0   1  11        2.24        2.31      2.33 o 
   1   1  11       50.86       45.50      2.90 o 
   2   1  11        1.85       -1.16      2.06 o 
   3   1  11       14.08       10.74      3.15 o 
  -4   2  11       13.92       16.08      8.04 o 
  -3   2  11       48.82       52.26     10.14 o 
  -2   2  11       10.54        7.25      3.58 o 
  -1   2  11      175.32      174.61     14.13 o 
   0   2  11       33.55       44.68      4.49 o 
   1   2  11        0.06       -0.02      2.51 o 
   2   2  11        0.34       -0.72      1.94 o 
   3   2  11       72.35       66.48      4.79 o 
   4   2  11        1.30        1.39      2.81 o 
  -4   3  11        0.70       -4.02      7.87 o 
  -3   3  11        3.49        1.05      6.12 o 
  -2   3  11        2.73       -0.24      3.11 o 
  -1   3  11       93.06       86.64      4.26 o 
   0   3  11       92.49       84.98      5.10 o 
   1   3  11       12.40       15.96      3.51 o 
   2   3  11       31.89       37.93      7.34 o 
   3   3  11       24.51       27.41      4.23 o 
   4   3  11        0.42       -2.54      2.77 o 
  -4   4  11       67.06       62.05     12.76 o 
  -3   4  11        0.08       -3.85      6.29 o 
  -2   4  11        0.88       -0.75      3.02 o 
  -1   4  11       43.97       45.39      3.78 o 
   0   4  11      206.35      224.80     10.14 o 
   1   4  11       66.95       64.52      4.88 o 
   2   4  11      194.69      210.28     13.98 o 
   3   4  11       57.39       67.12      7.87 o 
   4   4  11        0.00       -0.63      2.81 o 
  -3   5  11        4.11       -3.67      6.64 o 
  -2   5  11        2.88        0.17      4.89 o 
  -1   5  11       14.99       18.83      3.02 o 
   0   5  11       19.82       24.52      4.07 o 
   1   5  11      389.76      403.60     21.85 o 
   2   5  11        7.18       12.93      5.42 o 
   3   5  11        2.23        0.35      4.89 o 
   4   5  11        0.40        0.17      5.42 o 
  -3   6  11        2.25        2.27      7.34 o 
  -2   6  11        9.35        2.54      3.48 o 
  -1   6  11       13.60       17.91      3.02 o 
   0   6  11       36.97       51.17      5.43 o 
   1   6  11       66.94       80.75      8.04 o 
   2   6  11      103.19       99.63      8.91 o 
   3   6  11       18.28       20.80      6.64 o 
  -3   7  11        5.57       -0.87      7.52 o 
  -2   7  11       64.35       50.22      5.08 o 
  -1   7  11        2.42        4.97      3.19 o 
   0   7  11        5.66       -2.62      4.02 o 
   1   7  11      616.65      616.15     31.64 o 
   2   7  11        0.34       -4.37      4.37 o 
   3   7  11        2.72        9.79      5.94 o 
  -3   8  11        0.33       -0.70      7.34 o 
  -2   8  11       11.54       10.30      4.28 o 
  -1   8  11        0.40        1.05      4.37 o 
   0   8  11        1.64        2.80      4.37 o 
   1   8  11       13.97       24.12      6.29 o 
   2   8  11        9.94       10.49      4.89 o 
   3   8  11        1.70        2.62      5.59 o 
  -2   9  11       42.20       43.10      6.22 o 
  -1   9  11        0.70        2.45      5.07 o 
   0   9  11       11.40       11.01      5.42 o 
   1   9  11        1.67       -2.10      4.02 o 
   2   9  11        5.79        9.61      5.59 o 
   3   9  11        0.03       -0.87      5.77 o 
  -2  10  11        2.26       10.31      6.12 o 
  -1  10  11       41.89       34.61      7.69 o 
   0  10  11        9.70       12.93      6.12 o 
   1  10  11        2.80        1.05      4.20 o 
   2  10  11        0.12       -2.45      4.72 o 
  -1  11  11        2.06       -0.52      5.42 o 
   0  11  11        3.52        5.94      5.77 o 
   1  11  11        2.64        0.52      4.89 o 
  -1 -10  12        4.01        4.72      5.59 o 
   0 -10  12        0.13        0.17      4.89 o 
   1 -10  12        0.35       -0.17      4.89 o 
  -2  -9  12       26.48       34.96      7.52 o 
  -1  -9  12        2.61       -0.87      4.72 o 
   0  -9  12        5.90       10.14      5.59 o 
   1  -9  12        6.47       14.16      6.12 o 
   2  -9  12        6.24       11.54      5.94 o 
  -2  -8  12        0.74        4.89      5.24 o 
  -1  -8  12        0.15        1.92      4.89 o 
   0  -8  12        1.86        1.57      4.89 o 
   1  -8  12       71.52       77.78      8.39 o 
   2  -8  12        6.73        8.78      4.66 o 
  -3  -7  12        0.31       -3.50      5.42 o 
  -2  -7  12        1.44        1.22      4.72 o 
  -1  -7  12       15.51       13.63      5.07 o 
   0  -7  12        0.48        4.54      4.72 o 
   1  -7  12        4.57        3.32      4.89 o 
   2  -7  12        0.69       16.85     14.16 o 
   3  -7  12        1.66       -2.27      6.64 o 
  -3  -6  12        8.21       17.06     10.14 o 
  -2  -6  12        4.97        4.72      5.07 o 
  -1  -6  12        2.60        6.47      4.72 o 
   0  -6  12       43.63       61.35      8.56 o 
   1  -6  12       42.68       65.55      9.09 o 
   2  -6  12        1.07        4.18      3.99 o 
   3  -6  12        0.76        8.04      6.64 o 
  -3  -5  12        2.03        4.00      4.70 o 
  -2  -5  12       12.94       15.21      5.07 o 
  -1  -5  12       22.71       20.10      6.12 o 
   0  -5  12      111.35      104.88      9.26 o 
   1  -5  12      296.14      325.18     13.58 o 
   2  -5  12       16.70       17.46      4.43 o 
   3  -5  12        0.09       -4.85      5.51 o 
  -3  -4  12        1.87        6.66      4.70 o 
  -2  -4  12        0.08        0.52      4.37 o 
  -1  -4  12        2.80        2.97      4.54 o 
   0  -4  12        4.99       20.98      5.42 o 
   1  -4  12        0.96       -7.42      7.25 o 
   2  -4  12       11.38        7.76      3.93 o 
   3  -4  12        0.57       -0.21      3.44 o 
  -3  -3  12        8.39        6.59      6.03 o 
  -2  -3  12       13.38        6.29      5.07 o 
  -1  -3  12       49.43       46.67      7.52 o 
   0  -3  12      308.74      324.42     18.53 o 
   1  -3  12       16.97       19.40      4.53 o 
   2  -3  12        0.29       -4.71      3.19 o 
   3  -3  12        1.51        4.32      3.59 o 
  -3  -2  12       10.97       10.84      4.65 o 
  -2  -2  12        0.07       -0.70      4.54 o 
  -1  -2  12       41.04       49.82      7.69 o 
   0  -2  12       49.50       64.67      8.22 o 
   1  -2  12        3.32        1.33      2.51 o 
   2  -2  12      105.78      111.16      6.91 o 
   3  -2  12       71.64       59.47     19.05 o 
   4  -2  12       16.93        6.12      7.17 o 
  -3  -1  12        0.15       -1.37      4.11 o 
  -2  -1  12        0.25       -3.98      3.83 o 
  -1  -1  12       30.13       35.66      6.99 o 
   0  -1  12       14.45       11.78      3.26 o 
   1  -1  12       43.28       45.52      4.84 o 
   2  -1  12        0.01        1.40      4.20 o 
   3  -1  12       15.17       14.16      4.57 o 
   4  -1  12        0.38       -0.70      6.47 o 
  -3   0  12        0.01       -0.67      4.04 o 
  -2   0  12       77.83       67.43      5.42 o 
  -1   0  12        0.00       -0.70      4.02 o 
   0   0  12       26.88       42.80      4.55 o 
   1   0  12        0.02       -2.40      1.89 o 
   2   0  12      102.00       91.62      4.60 o 
   3   0  12        0.01        0.17      4.89 o 
   4   0  12        7.71       11.19      7.17 o 
  -3   1  12        0.08        3.50      7.52 o 
  -2   1  12        0.21       -3.18      4.37 o 
  -1   1  12       31.84       41.60      7.17 o 
   0   1  12       16.60       19.12      3.68 o 
   1   1  12       39.94       56.17      5.56 o 
   2   1  12        0.08        1.52      2.25 o 
   3   1  12       14.28        6.29      3.32 o 
   4   1  12        0.14       -1.33      3.41 o 
  -3   2  12        9.50       26.74      8.91 o 
  -2   2  12        0.03       -2.53      3.56 o 
  -1   2  12       45.35       61.00      8.22 o 
   0   2  12       50.87       52.72      7.08 o 
   1   2  12        3.38        1.19      2.78 o 
   2   2  12      106.16      108.89      5.12 o 
   3   2  12       70.07       66.22      4.83 o 
   4   2  12       15.70       11.83      3.36 o 
  -3   3  12        7.97       10.31      7.34 o 
  -2   3  12       13.19        8.16      3.70 o 
  -1   3  12       52.57       47.47     11.80 o 
   0   3  12      311.80      317.33     12.71 o 
   1   3  12       17.28       19.77      4.06 o 
   2   3  12        0.94       -1.44      3.19 o 
   3   3  12        1.31        2.28      3.01 o 
  -3   4  12        1.87       -3.67      6.82 o 
  -2   4  12        0.09        6.47      6.12 o 
  -1   4  12        2.83        2.28      2.68 o 
   0   4  12        5.10       23.08      4.11 o 
   1   4  12        0.28       -0.62      3.06 o 
   2   4  12       11.14        6.47      5.07 o 
   3   4  12        0.23       -2.80      5.07 o 
  -3   5  12        1.59       -5.07      7.34 o 
  -2   5  12       15.16       15.38      6.82 o 
  -1   5  12       21.92       20.89      5.94 o 
   0   5  12      106.63      103.77      6.27 o 
   1   5  12      310.77      320.05     18.53 o 
   2   5  12       20.69       18.00      6.47 o 
   3   5  12        0.00        1.92      5.42 o 
  -3   6  12        9.01        5.77      7.87 o 
  -2   6  12        5.09       -0.87      5.59 o 
  -1   6  12        3.04        1.59      2.68 o 
   0   6  12       46.38       62.87      6.21 o 
   1   6  12       44.24       56.98      6.99 o 
   2   6  12        0.51        5.77      5.24 o 
   3   6  12        1.30        3.32      5.94 o 
  -2   7  12        1.20       -0.52      5.77 o 
  -1   7  12       16.70       16.95      5.77 o 
   0   7  12        0.22        2.45      4.37 o 
   1   7  12        6.62        5.94      4.89 o 
   2   7  12        1.01        3.32      5.42 o 
   3   7  12        2.00        0.35      5.77 o 
  -2   8  12        1.02       -1.56      3.72 o 
  -1   8  12        0.10       -6.29      4.20 o 
   0   8  12        2.06       -5.51      3.67 o 
   1   8  12       73.41       76.38      8.04 o 
   2   8  12        5.57       12.41      5.94 o 
  -2   9  12       24.59       25.75      5.67 o 
  -1   9  12        3.05       -3.50      5.24 o 
   0   9  12        5.01       -0.70      4.72 o 
   1   9  12        8.01        8.91      5.42 o 
   2   9  12        5.56        9.26      6.47 o 
  -1  10  12        5.85       -3.50      5.59 o 
   0  10  12        0.18        0.52      5.07 o 
   1  10  12        0.22       -1.40      4.37 o 
  -1  -9  13        0.00       -0.70      5.07 o 
   0  -9  13       27.84       28.32      7.34 o 
   1  -9  13        0.99       -2.27      5.07 o 
  -1  -8  13        3.23        2.10      5.07 o 
   0  -8  13       22.87       25.35      6.99 o 
   1  -8  13        0.26       -2.45      4.89 o 
  -2  -7  13        8.42        6.12      5.77 o 
  -1  -7  13        0.22        2.62      5.07 o 
   0  -7  13       42.56       52.09      8.56 o 
   1  -7  13       98.79      111.17     10.14 o 
   2  -7  13       21.95       26.08      8.30 o 
  -2  -6  13        0.83       -1.40      4.72 o 
  -1  -6  13        0.01       -1.22      4.89 o 
   0  -6  13       27.51       41.78      7.87 o 
   1  -6  13        3.36       12.76      5.77 o 
   2  -6  13        3.04        4.09      4.07 o 
  -2  -5  13        9.66        5.42      5.42 o 
  -1  -5  13        3.54       -0.35      4.02 o 
   0  -5  13       56.50       59.95      7.17 o 
   1  -5  13       54.08       62.75      7.87 o 
   2  -5  13       25.14       28.37      8.65 o 
   3  -5  13        3.33        8.22      4.27 o 
  -3  -4  13        0.03       -4.89      5.07 o 
  -2  -4  13       39.31       33.74      7.87 o 
  -1  -4  13        3.54        4.37      5.07 o 
   0  -4  13      164.77      189.83     13.46 o 
   1  -4  13       16.81       20.80      6.47 o 
   2  -4  13        2.33       -3.14      3.70 o 
   3  -4  13        0.15        0.38      4.12 o 
  -3  -3  13        2.95       -1.22      5.77 o 
  -2  -3  13        0.23       -1.57      4.89 o 
  -1  -3  13        3.00       -0.35      5.07 o 
   0  -3  13        0.00        7.17      5.24 o 
   1  -3  13        0.02       -5.42      4.54 o 
   2  -3  13        3.44       -0.76      3.64 o 
   3  -3  13        1.33       -2.97      3.78 o 
  -3  -2  13        2.93       -7.34      5.77 o 
  -2  -2  13        7.35       13.98      5.94 o 
  -1  -2  13        2.32        4.72      5.24 o 
   0  -2  13        1.28       -1.92      4.02 o 
   1  -2  13        3.90        1.41      2.50 o 
   2  -2  13       12.36       15.83      4.32 o 
   3  -2  13       18.01       17.06      8.91 o 
  -3  -1  13        1.90       -2.92      4.58 o 
  -2  -1  13       11.24        5.59      5.42 o 
  -1  -1  13       57.03       61.53      7.34 o 
   0  -1  13        3.64       -1.75      4.54 o 
   1  -1  13        0.16       -0.85      2.25 o 
   2  -1  13        1.99        1.27      2.62 o 
   3  -1  13        0.05       -3.69      3.61 o 
  -3   0  13        4.01       -3.99      4.07 o 
  -2   0  13        0.01       -4.89      4.89 o 
  -1   0  13       28.50       22.72      6.64 o 
   0   0  13        0.01       -1.43      2.86 o 
   1   0  13       30.40       40.85      3.91 o 
   2   0  13        0.15        0.69      2.67 o 
   3   0  13       20.69       17.83      3.30 o 
  -3   1  13        1.86       -3.67      6.47 o 
  -2   1  13       11.35        9.09      5.59 o 
  -1   1  13       59.52       52.09      8.39 o 
   0   1  13        3.91        2.73      3.11 o 
   1   1  13        0.19       -0.51      3.01 o 
   2   1  13        2.22        2.78      2.71 o 
   3   1  13        0.00       -3.44      2.97 o 
  -3   2  13        2.41       -4.37      6.64 o 
  -2   2  13        7.90       11.36      5.77 o 
  -1   2  13        2.56        2.27      5.42 o 
   0   2  13        1.79        8.07      4.46 o 
   1   2  13        3.42        0.70      3.09 o 
   2   2  13       12.58       10.93      4.28 o 
   3   2  13       21.56       12.51      3.65 o 
  -3   3  13        2.80        0.35      7.52 o 
  -2   3  13        0.26        2.10      5.07 o 
  -1   3  13        2.28        3.32      5.59 o 
   0   3  13        0.06        5.57      3.36 o 
   1   3  13        0.17       -3.63      3.19 o 
   2   3  13        3.45       -2.24      3.77 o 
   3   3  13        1.44       -0.57      3.14 o 
  -3   4  13        0.00       -1.05      6.99 o 
  -1   4  13        3.08        3.32      5.24 o 
   0   4  13      170.97      181.61     19.14 o 
   1   4  13       17.31       25.56      4.75 o 
   2   4  13        2.95        1.75      5.59 o 
   3   4  13        0.37       -5.24      5.24 o 
  -2   5  13        9.18       11.54      6.64 o 
  -1   5  13        3.15        3.64      3.17 o 
   0   5  13       55.07       68.10      5.75 o 
   1   5  13       55.08       60.23      6.29 o 
   2   5  13       24.67       32.69      7.69 o 
   3   5  13        3.43        9.61      6.29 o 
  -2   6  13        0.81       -2.45      6.47 o 
  -1   6  13        0.11        0.26      3.40 o 
   0   6  13       28.94       27.94      4.82 o 
   1   6  13        2.24        6.12      5.24 o 
   2   6  13        4.44        1.75      5.42 o 
  -2   7  13        8.22        1.22      7.34 o 
  -1   7  13        0.28       -3.15      4.54 o 
   0   7  13       45.81       52.61      8.39 o 
   1   7  13      114.77      116.24     10.14 o 
   2   7  13       23.12       35.83      8.22 o 
  -1   8  13        3.42       -2.80      4.89 o 
   0   8  13       24.21       25.00      6.82 o 
   1   8  13        0.04        8.39      5.94 o 
   2   8  13       10.18       21.50      7.17 o 
  -1   9  13        0.07       -4.20      4.89 o 
   0   9  13       30.44       36.53      7.69 o 
   1   9  13        1.73       -2.27      4.89 o 
   0  -8  14       66.89       74.99      9.09 o 
  -1  -7  14        0.17        2.45      5.77 o 
   0  -7  14       20.76       25.87      7.52 o 
   1  -7  14        3.31       12.76      6.47 o 
  -1  -6  14        2.37       -6.47      4.72 o 
   0  -6  14       58.76       59.78      9.26 o 
   1  -6  14       71.72       81.98      9.09 o 
   2  -6  14        1.96        8.56      5.94 o 
  -2  -5  14        1.17       -5.94      5.42 o 
  -1  -5  14       16.03       23.25      6.99 o 
   0  -5  14       65.93       67.47      9.61 o 
   1  -5  14        0.07       -4.54      5.24 o 
   2  -5  14        0.30       -0.82      4.20 o 
  -2  -4  14       10.57       14.33      6.47 o 
  -1  -4  14        3.05        1.22      5.42 o 
   0  -4  14       25.63       37.58      8.04 o 
   1  -4  14        0.36       -2.45      5.07 o 
   2  -4  14        1.44        1.17      4.40 o 
  -2  -3  14       42.14       38.28      8.22 o 
  -1  -3  14       77.86       70.62      8.39 o 
   0  -3  14       40.22       48.59      8.39 o 
   1  -3  14       40.71       41.43      8.39 o 
   2  -3  14       29.73       34.91      5.87 o 
  -2  -2  14        1.56       -4.20      5.59 o 
  -1  -2  14       90.01       89.49      9.26 o 
   0  -2  14        0.46       -1.92      5.07 o 
   1  -2  14        0.19       -0.12      2.84 o 
   2  -2  14        5.52        0.19      2.85 o 
  -2  -1  14        0.26       -4.37      5.59 o 
  -1  -1  14       15.39       18.18      6.47 o 
   0  -1  14        0.12       -4.02      4.89 o 
   1  -1  14        4.36        2.41      2.82 o 
   2  -1  14        3.64        0.67      3.06 o 
   3  -1  14        0.01        0.70      2.44 o 
  -2   0  14        3.83        0.35      5.94 o 
  -1   0  14        0.02       -2.27      5.24 o 
   0   0  14       20.17       27.09      7.17 o 
   1   0  14        0.01        1.34      3.77 o 
   2   0  14      160.40      163.44      6.84 o 
   3   0  14        0.03       -2.32      2.63 o 
  -2   1  14        0.23       -2.10      5.94 o 
  -1   1  14       15.09       21.85      6.82 o 
   0   1  14        0.10       -2.62      5.24 o 
   1   1  14        5.15        4.88      4.02 o 
   2   1  14        2.69        2.47      2.86 o 
   3   1  14        0.02       -1.84      3.01 o 
  -2   2  14        1.39       10.84      6.29 o 
  -1   2  14       90.88      108.55     10.31 o 
   0   2  14        0.31       -0.01      3.26 o 
   1   2  14        0.67       -2.55      4.02 o 
   2   2  14        7.36        4.29      4.07 o 
   3   2  14        0.05        0.52      3.23 o 
  -2   3  14       44.08       50.17      9.09 o 
  -1   3  14       79.97       84.43      9.26 o 
   0   3  14       37.01       46.39      7.08 o 
   1   3  14       39.01       43.27      5.67 o 
   2   3  14       30.56       35.93      5.81 o 
  -1   4  14        3.21       13.28      6.29 o 
   0   4  14       26.95       39.33      5.42 o 
   1   4  14        0.21       -4.96      3.31 o 
   2   4  14        1.74        3.85      5.77 o 
  -1   5  14       14.61       21.32      6.82 o 
   0   5  14       70.64       90.59     11.19 o 
   1   5  14        0.01        2.80      3.83 o 
   2   5  14        0.54        3.15      5.77 o 
  -1   6  14        2.68       10.31      6.12 o 
   0   6  14       61.11       67.37      5.77 o 
   1   6  14       75.60       86.35      9.09 o 
   2   6  14        1.32        3.15      5.24 o 
  -1   7  14        0.22       -7.17      5.07 o 
   0   7  14       22.25       26.22      6.82 o 
   1   7  14        4.18        3.50      5.94 o 
   0   8  14       70.54       74.29      8.22 o 
  -1  -5  15       12.12        1.40      6.29 o 
   0  -5  15       32.94       34.43      8.22 o 
   1  -5  15        0.22       -1.57      5.77 o 
  -1  -4  15       20.54       20.63      7.17 o 
   0  -4  15        2.50        2.62      5.59 o 
   1  -4  15        0.04       -3.50      5.77 o 
  -1  -3  15       77.45       65.37     10.31 o 
   0  -3  15        0.01        2.10      5.59 o 
   1  -3  15        0.81       -3.67      5.77 o 
   2  -3  15        0.69       -0.17      2.86 o 
  -2  -2  15       27.66       28.84      8.22 o 
  -1  -2  15        8.97        9.44      6.47 o 
   0  -2  15        1.40        3.50      5.77 o 
   1  -2  15       19.60       27.97      7.87 o 
   2  -2  15        0.27       -3.59      3.01 o 
  -2  -1  15        0.51       -6.29      5.77 o 
  -1  -1  15        4.00        6.12      6.12 o 
   0  -1  15        0.55        5.94      6.12 o 
   1  -1  15       26.05       38.80      8.56 o 
   2  -1  15        8.43        9.25      3.47 o 
  -2   0  15        0.01       -2.97      5.94 o 
  -1   0  15        1.24       -4.02      5.24 o 
   0   0  15        0.00       -6.55      4.37 o 
   1   0  15       44.90       59.05      6.79 o 
   2   0  15        0.00       -0.04      2.84 o 
  -2   1  15        0.45       -2.10      5.94 o 
  -1   1  15        3.83        4.72      6.29 o 
   0   1  15        0.61       -2.80      5.77 o 
   1   1  15       24.93       36.03      5.87 o 
   2   1  15        8.90        7.22      4.57 o 
  -1   2  15        7.87       22.37      7.69 o 
   0   2  15        1.31        3.15      5.94 o 
   1   2  15       21.51       29.95      5.38 o 
   2   2  15        0.53       -2.71      4.26 o 
  -1   3  15       75.46       87.57      9.61 o 
   0   3  15        0.01       -1.75      5.77 o 
   1   3  15        0.82       -3.46      3.56 o 
   2   3  15        1.08       -0.73      4.20 o 
  -1   4  15       20.60       31.46      8.39 o 
   0   4  15        2.00        1.27      4.07 o 
   1   4  15        0.04       -4.42      3.81 o 
  -1   5  15       10.68       10.14      7.34 o 
   0   5  15       37.34       49.91      6.22 o 
   1   5  15        0.51       -1.92      5.07 o 
   0   6  15        0.17        5.83      4.23 o 
   0  -2  16        0.01        0.87      6.29 o 
   0  -1  16        0.34       -8.74      5.94 o 
   0   0  16        0.24       -2.97      5.77 o 
   0   1  16        0.30       -0.52      5.94 o 
   0   2  16        0.08       -7.87      5.77 o 
                                                 
